# Supplementary material for: mRNA-miRNA networks identify metabolic pathways associated to the anti-tumorigenic effect of thyroid hormone on preneoplastic nodules and hepatocellular carcinoma
Source: Front Oncol. 2022 Sep 20;12:941552. doi: 10.3389/fonc.2022.941552 (PMC9530455; doi:10.3389/fonc.2022.941552)
Supplement: Supplementary file 1 [file DataSheet_1.zip]

Archive with 6 entries (6 files):
- Image 1.TIF
- Image 2.TIF
- Image 3.TIF
- Suppl. Table 1.TIF
- Suppl. Table 2.XLSX
- Suppl. Table 3.XLSX
