# Supplementary material for: mRNA-miRNA networks identify metabolic pathways associated to the anti-tumorigenic effect of thyroid hormone on preneoplastic nodules and hepatocellular carcinoma
Source: Front Oncol. 2022 Sep 20;12:941552. doi: 10.3389/fonc.2022.941552 (PMC9530455; doi:10.3389/fonc.2022.941552)
Supplement: Supplementary file 1 [file DataSheet_1.zip › Suppl. Table 2.XLSX]

## Sheet: RNAs_Nodules_vs_control_14
Supplementary Table 2. Genes differentially expressed between nodules vs. control livers.
	FC	pvalue	padj
Nefl	24814.3	4.65e-10	1.01e-08
Defb1	5647.33	9.29e-08	1.1e-06
Rps25	4679.61	2.38e-24	7.63e-22
Hsp90aa1	4342.39	4.14e-12	1.43e-10
Aldh3a1	2219.22	2.93e-05	0.000178266
Pcp4	1619.94	1.35e-08	1.97e-07
Nefm	1181.63	6.22e-07	5.88e-06
Slc16a5	887.74	1.11e-05	7.59e-05
Trim54	742.53	3.11e-07	3.22e-06
Btnl2	718.3	5.84e-06	4.32e-05
Dnaaf1	666.85	1.07e-07	1.24e-06
RT1-M5	470.46	4.34e-07	4.28e-06
Gucy2c	406.86	1.69e-07	1.87e-06
RT1-M4	385.83	2.3e-10	5.33e-09
Slc7a11	366.51	3.02e-14	1.7e-12
Bcas1	364.07	6.61e-06	4.81e-05
Aldh18a1	326.68	0.00260242	0.00882
Epdr1	316.14	3.33e-05	0.000200208
Cpa1	287.71	0.000152167	0.000754819
Ccdc92	274	7.68e-13	3.15e-11
Gsta3	272.91	7.04e-75	5.52e-71
Akr1b10	268.28	1.26e-16	1.11e-14
Klhl14	245.93	0.00380134	0.0122633
Ibsp	222.5	1.15e-07	1.33e-06
Grin2c	211.12	1.34e-08	1.95e-07
Aqp7	207.21	1.52e-06	1.31e-05
Ddit4l	204.22	7.13e-08	8.78e-07
Slc5a9	197.73	1.37e-07	1.56e-06
Mmp20	195.14	1.21e-05	8.2e-05
Ms4a18	176.46	0.000177721	0.000867317
Foxq1	170.58	9.82e-07	8.82e-06
Cdhr5	170.39	2.39e-06	1.95e-05
Dusp13	164.82	8.53e-09	1.32e-07
Akr1b7	164.5	6.01e-07	5.71e-06
Cyp2c24	160.99	1.93e-14	1.14e-12
Vsx1	158.14	7.11e-10	1.48e-08
Ppm1j	149.32	1.06e-14	6.7e-13
Gipc2	145.44	4.46e-11	1.22e-09
Cfap99	145.41	4.32e-07	4.27e-06
Tprkb	143.11	4.01e-08	5.2e-07
Prr15l	141.19	7.35e-06	5.28e-05
Aldh1a7	138.48	4.56e-21	9.79e-19
Cited1	131.77	1.84e-05	0.0001174
Espn	128.92	0.00643035	0.0192591
Serinc2	128.15	3.12e-18	3.52e-16
Elovl7	127.94	4.96e-06	3.71e-05
Ankef1	126.66	9.05e-06	6.34e-05
Gstp1	116.16	6.87e-11	1.79e-09
Ggt1	112.27	2.33e-36	3.05e-33
Rundc3a	111.86	0.000108795	0.000564677
RGD1311575	108.15	6.62e-17	6.21e-15
Adgrg2	106.59	0.00143108	0.00529647
Hap1	105.1	2.79e-08	3.78e-07
Gpx2	104.99	1.6e-12	6.04e-11
Angptl7	103.19	3.63e-05	0.000215896
RGD1310819	102.52	3.42e-06	2.69e-05
Sfrp4	100.42	0.000106134	0.000552875
Ttll6	95.32	1.62e-06	1.39e-05
Bend5	89.84	2.57e-07	2.72e-06
Scn1a	87.4	8.15e-05	0.000438786
Ms4a4a	86.41	0.000647139	0.00266975
Vil1	84.15	2.34e-05	0.000146391
Bex4	80.31	1.53e-05	0.000100656
Car2	76.86	3.83e-25	1.31e-22
Rnase3	72.97	0.000455401	0.00196343
Vwa7	72.75	0.000490511	0.00209181
RGD1564463	71.51	9.27e-05	0.000491014
Dusp15	70.26	0.000200781	0.000966027
Krt19	69.55	2.17e-23	6.3e-21
Prkar1b	65.73	0.000408008	0.00178362
Radx	64.38	1.78e-07	1.96e-06
Ly6i	64.2	0.000384822	0.00169263
Cep126	62.19	7.67e-13	3.15e-11
Tinag	62.05	0.00766095	0.0223807
Fam83b	60.93	4.57e-08	5.86e-07
RGD1565472	59.28	0.000365818	0.00161675
Pla2g7	58.9	1.09e-12	4.3e-11
Csmd1	57.72	5.32e-72	2.78e-68
A2m	56.91	0.00847345	0.0244088
Syn2	54.82	7.63e-09	1.2e-07
Cpeb1	54.78	0.000861527	0.00341411
RGD1565844	54.41	8.06e-05	0.000434004
Pnpla1	54.28	0.00139737	0.00519748
P2rx5	53.43	3.64e-05	0.000216457
Cldn22	53.09	0.0104867	0.0291898
Il5ra	53.09	0.00030359	0.00138024
Pgr	51.07	0.00087853	0.0034666
Myo16	51.07	0.000415314	0.00181353
Ctrc	50.99	2.38e-07	2.53e-06
RGD1561667	50.73	0.0004638	0.00199471
Unc93a	50.67	0.000627145	0.00259477
Mmd	49.32	3.13e-09	5.46e-08
Cnksr1	47.57	3.41e-07	3.48e-06
Elmod1	46.81	0.00121785	0.004604
Tmem169	46.45	0.000485654	0.00207504
Npy4r	45.94	0.00193743	0.00688148
Ush1c	44.68	0.00114522	0.00436624
Sytl5	44.65	0.000140303	0.000703534
Abcc3	44.55	1.17e-12	4.54e-11
Ddr1	44.08	9.25e-11	2.35e-09
Prss22	43.76	0.00752971	0.0220672
Cdh13	43.7	1.73e-08	2.46e-07
Rfx2	43.53	0.00909644	0.0258896
L1cam	42.45	1.3e-20	2.39e-18
Sfn	42.35	0.000805393	0.0032226
Rims2	41.32	2.54e-09	4.56e-08
Gabrr1	41.15	0.0109161	0.0302079
Nat8b	40.89	0.0129011	0.0347328
Iqcd	40.32	0.000417125	0.0018184
Shisa6	40.25	0.00317214	0.0104725
RGD1561551	39.81	0.000885911	0.00349309
Syt13	38.92	0.00418285	0.0133079
Clic5	38.64	1.78e-12	6.69e-11
Rps19l2	38.39	8.94e-09	1.38e-07
Ampd3	38.07	3.46e-08	4.58e-07
Rhbdl2	36.88	0.0178943	0.0456006
Trim58	35.49	0.00244443	0.00837321
Phgdh	35.15	4.37e-08	5.63e-07
Spint1	35.06	7.9e-08	9.62e-07
Igsf9b	34.78	2.45e-06	1.99e-05
Map2	34.54	3.1e-07	3.21e-06
Eda2r	34.44	5.18e-07	5e-06
Ighg1	34.2	0.00558645	0.0171106
Cfap52	34.05	0.00174483	0.00630012
Rab7b	33.4	3.74e-09	6.38e-08
Frmpd1	32.81	0.00268259	0.00906234
Myo3a	31.52	0.00376252	0.0121455
Akr7a3	31.5	1.12e-12	4.39e-11
Tceal9	31.47	1.62e-09	3.07e-08
Ropn1l	31.37	0.0126149	0.0340852
Klhl30	31.15	0.0190301	0.0478728
Rin1	30.82	0.00381608	0.0123032
Wdr72	29.81	0.000235682	0.00110978
Sema3b	29.32	7.34e-08	9e-07
PCOLCE2	28.87	0.0161422	0.0417943
Flnc	28.71	0.00297223	0.00989586
Tubb6	28.65	8.07e-28	4.37e-25
Fam187b	28.02	0.00451289	0.0142081
Rasl11b	27.97	0.000551621	0.00232024
Rasef	27.85	2.58e-08	3.53e-07
Sncg	27.79	0.00617169	0.0186339
Hsbp1l1	27.6	0.00123418	0.00465452
Fhod3	27.57	9.67e-06	6.73e-05
Bex3	27.34	3.56e-20	5.81e-18
Clcn1	27.05	0.010993	0.0303619
Pqlc3	26.87	3.27e-11	9.25e-10
Tekt1	25.43	1.16e-05	7.87e-05
Spta1	24.85	1.54e-17	1.6e-15
Ptprz1	24.68	5.18e-10	1.11e-08
Chl1	24.55	0.000148185	0.0007381
Trim16	24.28	2.25e-06	1.85e-05
Cyp2c12	23.84	3.01e-05	0.000182534
Mmp27	23.82	0.00157952	0.00577635
Tmem116	23.77	0.0051798	0.0160121
Agtpbp1	23.77	7.84e-16	6.09e-14
Ctnna2	23.22	0.000122162	0.000625769
Prss16	23.22	0.0195814	0.0490474
Slc15a5	22.99	4.92e-05	0.000281747
Ctse	22.99	1.5e-07	1.68e-06
S100b	22.55	0.00580094	0.0176607
Kif1a	22.06	5.44e-05	0.000307487
Abca13	21.83	1.26e-05	8.52e-05
Aldh1a1	21.58	1.18e-34	1.23e-31
Cdcp1	21.42	4.32e-10	9.4e-09
Aard	21.4	0.0110046	0.0303885
Cd24	21.39	1.81e-08	2.57e-07
Slc44a3	21.34	6.27e-11	1.64e-09
Vgll3	20.88	3.67e-05	0.000217639
Cd207	20.66	0.0149817	0.0393153
Nqo1	20.58	1.51e-10	3.67e-09
Dyrk3	20.51	4.57e-05	0.000264113
Trmt9b	20.35	2.65e-07	2.79e-06
Wnt7b	19.84	0.0160065	0.0414636
Glod5	19.54	0.0098812	0.0277903
Heph	19.31	1.87e-13	8.91e-12
Anxa13	19.06	2.53e-14	1.46e-12
Msantd3	18.99	0.00118469	0.00450033
Hydin	18.95	0.000197553	0.000951662
Slc5a4b	18.91	2.25e-06	1.85e-05
Igsf1	18.78	0.00618752	0.0186709
Trim15	18.63	0.000141238	0.000707315
Lrrc27	18.52	0.0093557	0.0265216
Fabp4	18.43	8.79e-12	2.84e-10
Trpv4	18.19	3.24e-06	2.56e-05
Tex36	17.68	2.08e-07	2.24e-06
Snx10	17.57	6.08e-24	1.8e-21
Tubb4a	17.47	2.45e-08	3.36e-07
Lrrc75b	17.43	4.8e-40	7.53e-37
Hephl1	17.4	1.03e-05	7.1e-05
Tex15	17.37	0.00640747	0.0192089
Sema3e	17.24	2.15e-09	3.94e-08
Tnnt2	17.17	0.0120724	0.0328115
Ccdc39	16.93	0.000175011	0.000855153
Cryab	16.77	1.94e-07	2.11e-06
Sh3bgr	16.56	6.96e-07	6.49e-06
Ptgr1	16.41	2.6e-12	9.4e-11
Ppil6	16.3	0.010009	0.0280742
Slc35f2	16.11	4.94e-06	3.69e-05
Slc15a1	16.07	4.03e-06	3.09e-05
S100a11	15.71	0.000336698	0.00150975
RGD1565131	15.69	0.0133795	0.0358377
Efhc2	15.58	0.000482606	0.00206427
Sorcs1	15.58	0.000102486	0.000535297
Slc25a4	15.48	2.34e-05	0.000146427
Cfap100	15.46	0.00811204	0.0235276
Stag3	15.42	0.00115981	0.00441652
Map1b	15.3	2.73e-07	2.86e-06
Pkia	15.27	4.91e-15	3.38e-13
Anxa8	15.23	3.31e-05	0.000198903
Gclc	15.19	3.79e-15	2.63e-13
Edn1	14.64	1.58e-05	0.000103438
Ankrd66	14.64	0.000852634	0.00338486
Kif12	14.61	7.19e-13	2.98e-11
Six3	14.5	0.00387688	0.0124659
Cdkn2a	14.49	0.00137107	0.0051131
Ildr1	14.43	0.000328314	0.00147722
Ulk4	14.31	4.71e-05	0.000271012
Lrp8	14.28	1.37e-12	5.21e-11
Nol3	13.98	1.35e-17	1.41e-15
Egln3	13.79	5.06e-13	2.19e-11
Vdr	13.73	2.75e-12	9.9e-11
Ovol3	13.71	0.016899	0.0434526
Rtkn	13.56	6.49e-08	8.09e-07
Diaph3	13.55	6.19e-10	1.31e-08
B3galnt1	13.54	8.4e-06	5.96e-05
Dclk1	13.38	1.5e-10	3.64e-09
Mroh2a	13.33	1.54e-54	4.84e-51
Cldn4	13.32	0.000548693	0.00230916
Lypd1	13.28	0.0010674	0.00410851
Igfbp5	13.27	1.11e-05	7.59e-05
Maff	13.14	6.8e-11	1.77e-09
Ropn1	13.05	2.69e-09	4.8e-08
Morc1	13.05	8.07e-05	0.000434279
Ros1	12.9	5.64e-05	0.000316572
Celf5	12.83	3.92e-24	1.23e-21
Arhgef16	12.81	2.83e-08	3.84e-07
Bend6	12.45	9e-05	0.000478097
Sox9	12.43	6.04e-15	4.08e-13
Coro6	12.34	1.22e-22	3.29e-20
Tes	12.3	3.87e-08	5.03e-07
Akr1c19	12.2	1.58e-07	1.77e-06
Prtfdc1	12.16	6.83e-14	3.57e-12
Emp1	12.12	4.23e-05	0.000246468
Gcnt3	12.09	0.000149808	0.00074453
Trim80	12.04	2.85e-08	3.86e-07
Ica1	11.97	6.2e-14	3.28e-12
Kif9	11.89	1.31e-06	1.15e-05
Tspan17	11.86	6.58e-06	4.79e-05
Tsx	11.86	9.37e-06	6.54e-05
Elfn1	11.82	1.83e-17	1.86e-15
Gpat3	11.82	6.4e-06	4.68e-05
Cfap300	11.75	0.000767389	0.00308707
Tmem14a	11.7	1.66e-05	0.00010729
Has2	11.6	0.00136877	0.00510685
Gmds	11.58	2.72e-07	2.85e-06
Phf21b	11.56	6.05e-08	7.6e-07
Abca4	11.53	0.000801549	0.00321049
Lrrc8e	11.51	0.000186892	0.000905592
Col20a1	11.45	0.00064803	0.00267272
Atp5if1	11.41	2.18e-11	6.31e-10
Srsf12	11.22	9.68e-08	1.15e-06
Glis3	11.18	1.97e-09	3.64e-08
Enc1	11.12	1.74e-34	1.71e-31
Phf6	11.07	6.39e-18	7.01e-16
Anxa2	11.01	2.19e-08	3.06e-07
Grhl1	10.92	6.5e-05	0.000359845
Cenpf	10.88	3.5e-26	1.44e-23
Camk2b	10.84	0.00222966	0.00776124
Pycr1	10.83	0.000115543	0.000594973
Enkur	10.81	0.00251486	0.00857699
Mybl1	10.8	3.95e-06	3.04e-05
RGD1561161	10.79	1.32e-13	6.46e-12
Tox	10.79	5.57e-05	0.000314075
S100a10	10.64	2.4e-06	1.96e-05
Isg20	10.64	5.79e-11	1.53e-09
Cenpu	10.63	0.000821729	0.0032821
Fsip1	10.55	3.19e-07	3.3e-06
Ccdc65	10.53	0.000404677	0.00177103
Aqp4	10.48	8.81e-06	6.2e-05
Melk	10.44	2.94e-09	5.16e-08
Rpl13	10.42	0.0114162	0.0313158
Arhgap44	10.28	6.04e-05	0.000336638
Pdk3	10.28	5.77e-09	9.4e-08
Tmem100	10.25	0.00250715	0.00855442
Mns1	10.24	2.04e-06	1.7e-05
Sema6a	10.21	3.05e-19	4.12e-17
Klf5	10.1	0.000112329	0.00058052
Grcc10	10.08	0.00114	0.00434848
Star	10.05	9.55e-05	0.00050411
Pglyrp1	10.04	0.00589767	0.0179169
Ppic	10.03	4.12e-07	4.11e-06
Cenph	9.98	1.75e-08	2.49e-07
Ttc39a	9.94	9.11e-08	1.09e-06
Psat1	9.89	5.04e-07	4.89e-06
Ccdc88c	9.77	1.34e-11	4.15e-10
Atp10a	9.76	7.18e-05	0.000392327
Gclm	9.74	3.35e-08	4.45e-07
Cep55	9.64	6.72e-14	3.52e-12
Sh3pxd2b	9.63	1.67e-08	2.38e-07
Olfml1	9.5	7.04e-25	2.3e-22
Pvr	9.5	1.49e-11	4.53e-10
Bicc1	9.48	1.65e-16	1.42e-14
Phlda1	9.48	2.96e-08	3.98e-07
Tmem196	9.44	0.0174184	0.0445618
Mmp12	9.43	0.000657909	0.00270777
Slc7a1	9.34	2.63e-07	2.77e-06
Kctd15	9.29	0.000638726	0.00263781
Samd4a	9.18	2.6e-18	3e-16
Msc	9.11	0.015352	0.0400393
Myh10	9.1	8.22e-17	7.58e-15
Myh7b	9.09	6.4e-11	1.67e-09
Prr11	9.06	1.94e-10	4.62e-09
Ndrg1	9	7.02e-07	6.54e-06
Cdhr2	8.94	1.08e-05	7.43e-05
Amph	8.91	0.010201	0.0285159
Hmmr	8.9	9.82e-17	8.85e-15
Lamc2	8.9	2.76e-07	2.9e-06
St14	8.88	1.12e-07	1.3e-06
Grip1	8.88	1.19e-11	3.75e-10
Panx2	8.87	4.22e-11	1.16e-09
Cd276	8.85	2e-12	7.41e-11
Lrrc1	8.85	1.02e-06	9.15e-06
RT1-T24-1	8.79	2.26e-07	2.42e-06
Krt1	8.77	0.0148717	0.0391053
Cpxm2	8.75	4.64e-12	1.59e-10
Ugdh	8.71	5.2e-17	4.92e-15
Gstt3	8.71	1.72e-76	2.7e-72
Polr3g	8.62	1.87e-22	4.89e-20
Mmp24	8.54	2.69e-05	0.000164726
Rcan2	8.51	1.22e-14	7.54e-13
Cd44	8.49	7.5e-11	1.93e-09
Fcrl2	8.48	0.00616381	0.0186173
Mthfd2	8.46	2.3e-08	3.18e-07
Mastl	8.45	2.51e-12	9.12e-11
Myc	8.45	5.3e-28	3.08e-25
Pappa1	8.37	0.0058751	0.0178587
Rad54b	8.34	0.00233113	0.00805145
Galntl5	8.33	0.00306155	0.0101502
Anxa5	8.28	2.19e-17	2.22e-15
Scml2	8.25	2.4e-05	0.00014903
Ttc12	8.24	8.36e-07	7.66e-06
Lrrcc1	8.24	1.09e-12	4.3e-11
Osmr	8.23	1.73e-09	3.24e-08
Sgcd	8.22	5.65e-06	4.19e-05
Pde5a	8.18	1.23e-11	3.84e-10
Katnal1	8.17	0.00358548	0.011658
Anxa1	8.09	1.44e-05	9.54e-05
Cep295nl	8.04	0.0113279	0.0311335
Kif3c	8.02	6.86e-05	0.000377043
Spire2	7.98	0.00288419	0.00964984
Smpdl3b	7.96	6.7e-07	6.27e-06
Cenpe	7.88	1.89e-21	4.24e-19
Gria3	7.76	1.31e-13	6.42e-12
Serpinb1a	7.71	2.93e-09	5.15e-08
Gpr34	7.7	0.00112565	0.00430211
Knl1	7.68	1.19e-32	9.34e-30
L1td1	7.68	0.0113135	0.0311101
Clba1	7.65	3.28e-07	3.37e-06
Frem2	7.65	2.56e-06	2.08e-05
Gstm1	7.62	7.13e-07	6.64e-06
Itpr3	7.6	3.23e-09	5.59e-08
Abca17	7.57	0.000269084	0.00124391
Dync2li1	7.57	0.000197097	0.000949757
Ska1	7.56	0.00043636	0.00189017
Hspa1b	7.54	0.000435602	0.00188798
Nrg1	7.54	1.75e-25	6.39e-23
Hebp2	7.53	7.1e-08	8.76e-07
Basp1	7.46	6.25e-05	0.00034716
Fam227a	7.39	0.00167196	0.00607053
Acot9	7.38	1.3e-08	1.9e-07
Fndc1	7.37	0.0011887	0.0045112
Abcc1	7.34	1.79e-17	1.84e-15
Akr1c13	7.31	5.24e-12	1.77e-10
Misp	7.31	0.0165753	0.0427702
Galnt12	7.28	1.72e-07	1.9e-06
Blnk	7.26	1.5e-06	1.29e-05
Disp1	7.22	6.89e-13	2.86e-11
Rcn1	7.19	4.79e-12	1.63e-10
RGD1311946	7.17	2.1e-07	2.27e-06
Anxa7	7.17	3.2e-12	1.13e-10
Plk4	7.17	3.82e-07	3.83e-06
Jakmip1	7.14	0.00851141	0.0244688
Oip5	7.14	0.00102562	0.00396717
Cyp1a1	7.09	2.08e-08	2.91e-07
Scd2	7.08	0.000201726	0.000969979
Ckap2	7.08	4.1e-16	3.33e-14
Foxp2	7.07	4.73e-24	1.45e-21
Gal3st1	7.06	0.00240628	0.00826962
Txnrd1	7.05	5.84e-15	3.98e-13
Mecom	7.04	3.11e-08	4.17e-07
Neb	7.03	0.00187976	0.00670702
Bdh2	7.03	2.02e-12	7.46e-11
Gas2l3	7.02	1.87e-13	8.91e-12
Pbk	6.99	2.98e-13	1.35e-11
Ubxn11	6.97	0.0116873	0.0319476
Rnf207	6.97	1.9e-05	0.000121269
Nuf2	6.92	4.61e-12	1.58e-10
Cgref1	6.91	3.79e-07	3.81e-06
Gabrb3	6.91	0.000101781	0.000532324
Mki67	6.9	6.13e-21	1.28e-18
Anln	6.9	1.04e-08	1.58e-07
Olr1	6.89	0.00159504	0.00582903
Ccdc173	6.88	7.97e-05	0.000429273
Acr	6.88	1.82e-10	4.35e-09
G6pd	6.87	4.44e-08	5.71e-07
Dcdc2	6.85	4.9e-10	1.06e-08
Pcyox1l	6.84	0.0005202	0.00219994
Rnd1	6.78	0.00160685	0.00586808
S100a6	6.78	5.91e-05	0.000329855
Cdkl2	6.74	2.27e-10	5.26e-09
Depdc1b	6.71	0.00446121	0.0140651
Pcdh17	6.71	3.91e-09	6.63e-08
Sytl1	6.7	0.00182475	0.00653603
Syt7	6.7	0.00596596	0.0180928
Rrm2	6.65	3.68e-07	3.71e-06
Tmem184c	6.65	9.51e-12	3.04e-10
Kif3a	6.64	1.77e-07	1.96e-06
Sbspon	6.64	0.00119236	0.00452181
Slc16a6	6.61	1.82e-10	4.36e-09
Asns	6.61	0.00222823	0.00775799
Ttc9	6.61	6.62e-05	0.000365748
Knstrn	6.58	3.16e-08	4.23e-07
Rgs4	6.55	0.000373584	0.00164644
Scube3	6.52	0.0112492	0.0309497
Arhgef28	6.5	0.000203781	0.000978359
Cxcl16	6.49	5.59e-09	9.16e-08
Il2ra	6.48	0.00053772	0.00227029
Pir	6.47	2.47e-17	2.45e-15
Dhrs9	6.46	1.25e-08	1.84e-07
Plxna3	6.45	6.21e-06	4.56e-05
Dlgap5	6.42	2.88e-17	2.83e-15
Ckap4	6.39	4.29e-16	3.47e-14
Lamb3	6.37	0.00739393	0.0217098
Tgm7	6.35	0.00367146	0.0118956
Ankrd6	6.32	0.006112	0.0184821
Gsta5	6.3	7.09e-12	2.34e-10
Map1a	6.29	0.000698697	0.00285169
A3galt2	6.27	0.000475902	0.00204004
Myo5c	6.26	0.00262599	0.00889029
Rexo5	6.25	3.74e-09	6.37e-08
Ace2	6.19	1.79e-11	5.35e-10
Ccdc122	6.18	8.81e-08	1.06e-06
Mthfd1l	6.16	3.68e-07	3.71e-06
Xkr5	6.15	0.000343445	0.00153343
Pik3ip1	6.14	0.00429844	0.0136177
Carmil1	6.12	1.7e-11	5.09e-10
Gabbr2	6.1	2.33e-05	0.000145946
Gabre	6.07	1.89e-11	5.6e-10
Havcr1	6.06	0.000302346	0.00137538
Cabcoco1	6.06	5.06e-07	4.91e-06
Kif20b	6.06	1.51e-12	5.77e-11
Tpm4	6.04	4.82e-14	2.61e-12
Ankrd13b	6.04	2.14e-06	1.78e-05
Il12rb2	6.03	0.000309173	0.00140223
Pcdh19	6.02	0.00131441	0.00492275
Dusp4	6.02	0.000154563	0.000765013
Ndc80	6.01	2.8e-12	1.01e-10
Ccna2	5.99	4.75e-12	1.62e-10
Slc25a24	5.98	2.94e-08	3.96e-07
Kif26b	5.98	5.72e-07	5.47e-06
Fat1	5.97	4.54e-26	1.83e-23
Samd12	5.97	0.0187474	0.0472983
Cstf3	5.96	3.33e-14	1.85e-12
Ptgs2	5.96	0.00318512	0.0105088
Stxbp1	5.95	5.31e-08	6.73e-07
Lgmn	5.95	2.63e-10	5.97e-09
Rhbg	5.95	0.00929325	0.026378
Cryl1	5.92	7.39e-14	3.81e-12
Ccdc68	5.92	6.14e-06	4.52e-05
Krt4	5.91	0.000161594	0.000797797
Tgfb2	5.91	6.7e-08	8.33e-07
Rad54l	5.87	0.000287156	0.00131582
Shc2	5.86	0.00017893	0.000872674
Sncaip	5.86	0.00019248	0.000930081
Akap5	5.85	6.07e-08	7.62e-07
Spc25	5.85	2.17e-07	2.34e-06
Zfp449	5.83	4.59e-07	4.49e-06
Aldh3b1	5.82	8.89e-05	0.000473069
Ncapg	5.8	1.25e-15	9.09e-14
Ltbp2	5.79	9.52e-07	8.6e-06
Ca12	5.78	0.0151666	0.039681
Pou5f2	5.73	0.00510781	0.0158269
2021-09-08	5.72	7.87e-21	1.52e-18
Sfxn4	5.71	3.87e-06	2.99e-05
Lrriq1	5.69	0.00679174	0.0201682
Fblim1	5.69	1.65e-05	0.000106508
Rab19	5.67	4.7e-05	0.000270541
Trpc6	5.67	0.00177823	0.00639127
Ephx1	5.67	6.98e-06	5.05e-05
Cd9	5.62	3.64e-07	3.68e-06
Flrt3	5.61	1.61e-10	3.89e-09
Synj2	5.58	4.84e-31	3.45e-28
Ezr	5.55	1.21e-14	7.54e-13
Igsf3	5.53	5.93e-07	5.64e-06
Krt20	5.53	0.000192902	0.000931833
Gpx3	5.52	2.3e-07	2.45e-06
Slc4a5	5.52	0.0065246	0.019493
Myh14	5.52	2.75e-09	4.89e-08
Thbs1	5.5	1.94e-07	2.11e-06
Lrrk2	5.5	5.44e-11	1.45e-09
Rps6ka6	5.49	1.05e-07	1.22e-06
Thnsl1	5.49	5.45e-07	5.22e-06
Tlcd3a	5.49	0.000109613	0.000568357
Pole2	5.49	0.00469361	0.0146886
Ckap2l	5.49	3.81e-08	4.98e-07
Pdlim2	5.49	9.38e-07	8.48e-06
Kif23	5.48	9.19e-12	2.95e-10
Cdr2	5.45	2.01e-08	2.82e-07
Epcam	5.45	4e-13	1.77e-11
Kif20a	5.44	1.23e-14	7.57e-13
Gem	5.44	0.000148374	0.000738341
Ifnlr1	5.42	0.000992994	0.00385814
Slc22a12	5.39	1.26e-07	1.45e-06
Arhgap11a	5.38	7.22e-13	2.99e-11
Atf3	5.37	2.89e-06	2.31e-05
Cetn4	5.35	0.00521138	0.0161033
Zc2hc1a	5.35	7.32e-07	6.79e-06
Ptchd1	5.34	4.03e-05	0.000236914
Sort1	5.33	8.05e-17	7.47e-15
Tmem106a	5.32	7.18e-12	2.36e-10
Oscp1	5.32	3.3e-07	3.39e-06
Slc39a5	5.31	5.89e-06	4.35e-05
Ect2	5.3	1.21e-12	4.66e-11
Hspa12a	5.3	6.98e-07	6.51e-06
Oacyl	5.29	0.000160019	0.00079052
Prc1	5.29	2.83e-17	2.79e-15
Atp6v1c2	5.28	0.00527501	0.0162682
RGD1306271	5.28	3.95e-12	1.38e-10
Cftr	5.27	1.06e-07	1.23e-06
Igfbp3	5.25	9.13e-14	4.59e-12
Zmynd12	5.23	1.6e-05	0.000104187
Iqgap3	5.21	9.34e-13	3.77e-11
Bok	5.2	0.000519834	0.00219994
Fam111a	5.19	8.81e-05	0.000469672
Tmsb10	5.18	8.52e-08	1.03e-06
Runx2	5.11	2.94e-05	0.000178879
Prnp	5.1	1.27e-05	8.54e-05
Tmem269	5.07	1.09e-20	2.06e-18
Kif2c	5.06	2.25e-09	4.09e-08
Abcg8	5.05	6.44e-05	0.000357178
Cenpi	5.04	0.000161914	0.000798873
Serpine1	5.04	0.000162262	0.000800171
Mgat3	5.04	0.0117614	0.0321223
Muc13	5.04	1.22e-05	8.28e-05
Abcc4	5.04	6.13e-11	1.61e-09
Zc2hc1c	5	9.32e-07	8.44e-06
Tsc22d4	4.99	1.18e-07	1.36e-06
Rad51b	4.97	0.0148131	0.0389838
Spata1	4.96	0.000707909	0.00288404
Htatip2	4.95	1.49e-11	4.53e-10
Pfkp	4.95	3.06e-05	0.000185294
Trim59	4.93	1.24e-10	3.07e-09
Racgap1	4.93	6.85e-09	1.1e-07
Uprt	4.93	1.63e-09	3.08e-08
Nmt2	4.92	1.68e-08	2.39e-07
Nexn	4.91	0.0105614	0.0293585
Gca	4.91	4.42e-10	9.6e-09
Aox1	4.9	2.66e-14	1.53e-12
Acoxl	4.89	4.67e-06	3.52e-05
Fancd2	4.87	6.73e-10	1.41e-08
Slc48a1	4.87	3.62e-05	0.000215047
Map3k6	4.86	4.54e-05	0.00026272
B4galt5	4.85	0.000215458	0.00102625
Krt8	4.83	1.38e-09	2.67e-08
Slc5a12	4.81	9.88e-07	8.86e-06
Rgs1	4.8	0.00043635	0.00189017
Parpbp	4.8	2.8e-07	2.93e-06
Ddias	4.8	2.76e-05	0.000168874
Traip	4.79	0.0125087	0.0338216
Kntc1	4.79	4.2e-08	5.42e-07
Ppl	4.78	3.1e-07	3.21e-06
Trim37	4.77	3.81e-14	2.08e-12
Cldn19	4.77	0.00734224	0.0215701
Lox	4.76	0.000163827	0.000806283
Cdkn2b	4.74	0.000438599	0.0018983
Tacc2	4.74	1.02e-11	3.23e-10
Vsx2	4.72	1.42e-06	1.23e-05
Rhoc	4.71	1.95e-06	1.64e-05
Slc1a4	4.71	3.75e-14	2.06e-12
Dynlt1	4.71	8.6e-06	6.07e-05
Rras2	4.7	2.8e-12	1.01e-10
Cdca3	4.67	5.17e-09	8.53e-08
Bicd1	4.66	0.000103097	0.000538307
Depdc1	4.66	9.14e-05	0.000484803
Efcc1	4.65	0.00530052	0.0163305
Fosl2	4.65	0.00475722	0.0148699
Tmbim1	4.64	3.11e-06	2.47e-05
Itga11	4.63	0.00206359	0.00726213
Slc44a4	4.63	7.79e-05	0.000421914
Tnfrsf21	4.62	1.31e-08	1.91e-07
Fgf1	4.62	7.23e-08	8.88e-07
Tuft1	4.6	1.15e-07	1.33e-06
Gnai1	4.6	3.02e-07	3.14e-06
Hmgb2l1	4.59	5.01e-18	5.58e-16
Tmprss2	4.58	6.04e-14	3.22e-12
Ccnb1	4.58	1.56e-08	2.24e-07
Cep72	4.58	0.00325612	0.0107272
Flvcr1	4.57	0.000133657	0.000675205
Chaf1b	4.56	0.000132265	0.000669436
Tgm1	4.55	0.00173018	0.00625727
Slc17a3	4.55	1.27e-05	8.52e-05
Cdca8	4.55	1.02e-07	1.2e-06
Lama5	4.54	3.81e-06	2.95e-05
Stmn1	4.54	9.05e-13	3.69e-11
Ttk	4.54	4.02e-07	4.03e-06
Cdca7	4.54	0.000459481	0.00197776
Brinp1	4.54	0.000440411	0.00190508
Ccdc34	4.52	6.77e-10	1.42e-08
Lad1	4.52	0.0159367	0.0413237
Irak1bp1	4.51	1.94e-06	1.63e-05
Olfml2a	4.5	2.84e-05	0.000172964
Il22ra1	4.48	0.00115869	0.00441333
Pmf1	4.46	3.55e-06	2.78e-05
Plk1	4.46	1.54e-05	0.000101176
Dnajc17	4.46	1.43e-08	2.08e-07
Hltf	4.45	7.55e-18	8.23e-16
Impdh1	4.45	8.94e-06	6.28e-05
Parm1	4.43	7.98e-06	5.7e-05
Top2a	4.43	4.06e-10	8.95e-09
Tnfrsf13c	4.43	1.13e-06	1e-05
Fabp5	4.43	4.17e-09	7.01e-08
Krt76	4.42	0.00647733	0.0193776
Tprg1	4.42	2.72e-10	6.17e-09
Sms	4.41	1.02e-12	4.07e-11
Dtl	4.4	0.0182922	0.0463661
Dbn1	4.39	0.000327301	0.00147394
Ehf	4.39	1.21e-09	2.38e-08
Tbcel	4.37	9.24e-10	1.86e-08
Wdr27	4.37	0.000146627	0.00073127
Mrgprb3	4.36	0.00236249	0.00813873
Tspan3	4.35	3.9e-06	3.01e-05
Afap1	4.35	2.66e-06	2.15e-05
Fam83f	4.34	0.00103626	0.00400139
Adgrg6	4.34	9.99e-18	1.07e-15
Gtse1	4.33	1.19e-08	1.76e-07
Cx3cl1	4.33	0.000148139	0.0007381
Cd55	4.33	0.00318464	0.0105088
Rnf128	4.32	6.85e-11	1.78e-09
Grhl2	4.31	4.54e-07	4.46e-06
Cdh3	4.3	0.00368676	0.0119378
Fas	4.29	2.36e-05	0.000147136
RGD1565355	4.29	3.83e-08	5e-07
Dennd2d	4.29	4.43e-07	4.37e-06
Akr1c12l1	4.28	0.00326988	0.010768
RT1-CE3	4.28	0.00637063	0.0191314
Slc20a1	4.27	4.13e-07	4.12e-06
Shcbp1	4.27	2.21e-06	1.83e-05
Opn3	4.26	0.00674475	0.0200514
Aspm	4.26	4.75e-13	2.06e-11
Gpatch4	4.25	2.32e-11	6.7e-10
Vsnl1	4.25	0.000165834	0.000815651
Rbp7	4.24	0.00249015	0.00851309
Kcnq1	4.24	0.00229667	0.00794788
Clspn	4.22	0.00394553	0.0126633
Ccne2	4.22	2.6e-05	0.000160002
Serpinb8	4.21	3.51e-17	3.38e-15
Runx1t1	4.2	1.11e-05	7.6e-05
Abo	4.19	0.000122047	0.000625389
Ctps1	4.19	9.9e-08	1.17e-06
Fignl1	4.18	0.000124575	0.000635228
Unc13b	4.18	2.64e-12	9.53e-11
Chmp4c	4.17	7.27e-11	1.88e-09
Ccdc57	4.17	0.00090105	0.0035421
Hmgn3	4.17	6.77e-08	8.4e-07
Gsr	4.15	9.64e-15	6.2e-13
Cdca2	4.15	6.61e-07	6.2e-06
Gorab	4.15	5.32e-07	5.11e-06
Lgi4	4.14	6.19e-06	4.54e-05
Lgals3bp	4.13	1.1e-12	4.32e-11
Gpc3	4.13	0.000892592	0.00351501
Hcn2	4.13	0.0175939	0.044952
Arl4d	4.12	3.6e-11	1.01e-09
Tusc3	4.11	0.000164233	0.000808027
Neto2	4.08	0.000195616	0.000944366
Hjurp	4.08	6.32e-06	4.63e-05
Dbp	4.08	3.85e-06	2.97e-05
Hk1	4.06	5.26e-07	5.06e-06
Tcaf1	4.06	1.48e-06	1.28e-05
St3gal5	4.06	4.57e-11	1.25e-09
Npdc1	4.05	2.29e-07	2.44e-06
Tnfrsf12a	4.04	2.19e-05	0.000137668
Pdlim4	4.04	0.0175092	0.0447793
Tuba1a	4.04	1.28e-17	1.34e-15
Ttc22	4.04	1.07e-08	1.6e-07
Tead1	4.04	9.8e-27	4.39e-24
Ddr2	4.04	4.1e-06	3.14e-05
Stard6	4.02	0.000653455	0.00269155
Cidea	4.02	0.000106239	0.000553238
Itga8	4.01	6.32e-09	1.02e-07
Nusap1	4.01	2.34e-10	5.4e-09
Cdk1	4.01	4.15e-12	1.43e-10
Creb5	4	2.71e-06	2.19e-05
Prom1	4	0.00134601	0.00502909
Cplane1	3.99	2.07e-06	1.72e-05
Gbp4	3.98	4.05e-07	4.06e-06
Pfkm	3.97	1.04e-07	1.22e-06
Stil	3.97	4.82e-05	0.000276188
Rab3d	3.97	3.28e-07	3.38e-06
Dap	3.96	8.66e-09	1.34e-07
Dusp14	3.96	0.00145648	0.00538033
Morn1	3.93	0.000789251	0.00316528
Cyp4f5	3.93	0.0112436	0.0309396
Pcp4l1	3.92	0.000774944	0.00311347
Styxl1	3.92	0.00132149	0.00494575
Cblc	3.92	0.0018846	0.00671969
Esco2	3.91	5.79e-07	5.53e-06
Me2	3.91	1.27e-07	1.45e-06
Sorcs3	3.89	5.39e-06	4e-05
Cd40lg	3.89	0.000133707	0.000675205
Add3	3.89	7.05e-09	1.12e-07
Llph	3.88	7.75e-12	2.53e-10
Entpd5	3.86	7.29e-13	3e-11
Plcxd2	3.82	1.11e-14	6.96e-13
Gfra2	3.82	0.00110059	0.0042193
Lims1	3.82	2.11e-06	1.76e-05
Elovl6	3.81	8.13e-08	9.84e-07
Kif18b	3.81	0.00048043	0.00205665
Ncam1	3.81	4.08e-05	0.000239548
Cx3cr1	3.81	3.84e-06	2.97e-05
Pmp22	3.8	0.000209806	0.00100452
Gbp5	3.8	1.05e-06	9.35e-06
Pkmyt1	3.8	0.000293855	0.0013422
Dcbld2	3.79	0.000140184	0.00070316
Ell3	3.79	0.0101176	0.0283181
Shtn1	3.79	3.15e-13	1.41e-11
Setd7	3.78	9.01e-08	1.08e-06
Eif4e3	3.78	4.53e-07	4.45e-06
Esm1	3.77	4.74e-05	0.000272275
Itgb3bp	3.76	9.55e-06	6.65e-05
Fam83d	3.75	1.45e-05	9.64e-05
Rimbp2	3.74	6.18e-15	4.11e-13
Ncaph	3.74	0.000345666	0.00154028
Senp8	3.74	0.00464979	0.0145893
Il17rd	3.73	0.0173958	0.0445206
Stk32a	3.73	8.96e-10	1.81e-08
Dscc1	3.72	0.006364	0.0191181
Atrnl1	3.72	1.2e-10	2.99e-09
Kif4a	3.71	4.34e-08	5.6e-07
Clec3a	3.71	0.0133454	0.0357815
Prkca	3.71	3.54e-16	2.92e-14
Nrip3	3.7	2.25e-05	0.000140839
Pappa2	3.7	0.000253289	0.00118029
NEWGENE_1582771	3.7	4.07e-07	4.07e-06
Fabp2	3.69	0.000203225	0.000975988
Inhbb	3.69	2.18e-08	3.04e-07
Cip2a	3.69	7.88e-05	0.000425652
Osbpl10	3.69	0.00313143	0.0103534
Nek2l1	3.69	7.72e-05	0.000418953
Trim35	3.68	4.62e-08	5.9e-07
Ubd	3.68	0.00230834	0.00797847
Ulbp1	3.67	8.26e-05	0.000443384
Pygb	3.67	2.54e-07	2.68e-06
Hmgcr	3.66	2.01e-09	3.7e-08
Capn5	3.66	1.02e-06	9.16e-06
Fam107a	3.65	0.00164904	0.00599679
Reep5	3.65	9.83e-09	1.5e-07
Stk39	3.64	0.000872641	0.00345205
Pla2g12a	3.64	8.15e-11	2.09e-09
Egflam	3.63	0.00950357	0.0268874
H2afy2	3.63	4.76e-05	0.000273158
Kif22	3.62	6.6e-10	1.39e-08
Ptpn14	3.62	0.000716819	0.00291202
Map7d2	3.62	0.0106612	0.0295965
RGD1563400	3.62	2.75e-05	0.000168418
Mllt11	3.61	0.00859709	0.0246924
Aplnr	3.61	8.69e-07	7.94e-06
Hist1h2ac	3.61	2.33e-06	1.91e-05
Slc25a21	3.6	1.72e-07	1.9e-06
Btg3	3.6	0.00193635	0.00687919
Fbln1	3.6	0.00266367	0.00900423
Tmem52b	3.58	4.52e-06	3.42e-05
Zfr2	3.58	0.000396605	0.00173958
Ppp1r9a	3.58	5.23e-05	0.000297102
Atad5	3.57	0.000173668	0.000849385
Cep290	3.57	1.17e-12	4.54e-11
Clec7a	3.56	0.0042735	0.0135531
Edaradd	3.56	3.02e-13	1.36e-11
Macc1	3.55	0.0138671	0.0369101
Cd34	3.54	0.000826365	0.00329889
Nrp2	3.53	6.11e-14	3.25e-12
Fmn1	3.52	8.02e-23	2.25e-20
Ormdl1	3.51	0.0163578	0.0422967
Cenpt	3.51	1.47e-07	1.66e-06
Vldlr	3.5	0.000131122	0.000664508
Nlgn1	3.49	0.0120721	0.0328115
Tcp11l1	3.48	1.8e-12	6.74e-11
Mt-nd5	3.47	1.77e-09	3.31e-08
Slc35e3	3.47	2.13e-12	7.86e-11
Synpo2	3.47	0.00234451	0.00808211
Slc8a2	3.46	8.38e-09	1.31e-07
Eme1	3.46	0.00430828	0.0136406
Cfap69	3.46	0.000121415	0.000622351
Gcnt1	3.46	6.31e-06	4.62e-05
Pla1a	3.46	0.00219607	0.00766303
Grk5	3.46	4.23e-15	2.92e-13
Apobec3	3.45	0.00536483	0.0164995
Cep112	3.45	2.33e-09	4.23e-08
Cplx2	3.45	6.3e-06	4.62e-05
Podxl	3.45	7.12e-12	2.34e-10
Stoml3	3.44	0.00667135	0.0198596
Stx3	3.44	4.21e-09	7.08e-08
Snrpd1	3.44	5.25e-16	4.2e-14
Pdgfd	3.44	0.000499101	0.00212209
Phlda2	3.44	0.00175045	0.00631459
Mobp	3.44	1.06e-08	1.6e-07
Fam102a	3.43	1.49e-18	1.77e-16
Ccdc181	3.43	7.87e-05	0.00042504
Cacna1c	3.43	0.00229165	0.00793696
Mgp	3.43	0.000448368	0.00193844
Itgb6	3.43	0.017894	0.0456006
Evc2	3.43	0.0144355	0.0381631
Eva1c	3.42	0.00554022	0.0169823
Plod2	3.41	9.04e-06	6.33e-05
Tbc1d19	3.41	2.86e-05	0.000174043
Sinhcaf	3.41	3.08e-05	0.00018614
Usp13	3.4	0.000246735	0.00115386
Slc6a17	3.4	2.01e-06	1.68e-05
Zfand2a	3.39	1.72e-06	1.46e-05
Mis18bp1	3.39	4.29e-09	7.2e-08
Zfp365	3.39	2.97e-06	2.37e-05
Brip1	3.39	9.44e-05	0.000498499
Specc1	3.39	9.25e-16	7.04e-14
Bub1	3.38	2.64e-10	6e-09
Epb41l4a	3.38	0.00582618	0.0177306
Mdh1b	3.38	0.0116899	0.031949
Ift81	3.38	1.84e-05	0.000117492
Adam4	3.37	0.000125264	0.000638116
Lca5	3.37	0.00452673	0.0142459
Kif14	3.37	0.000226193	0.00106895
Troap	3.37	0.00717	0.0211275
Mt-nd2	3.36	0.00109261	0.00419526
Entpd2	3.36	9.1e-05	0.000483277
Colec12	3.36	0.000507739	0.00215357
Chst3	3.36	1.14e-05	7.76e-05
Lipn	3.36	1.74e-05	0.000112205
Fkbp7	3.36	0.00033732	0.00151211
Chrdl1	3.36	0.00684626	0.0203147
Tspan2	3.35	0.0188376	0.047457
Reep6	3.35	2.35e-14	1.37e-12
Apba2	3.35	0.00787137	0.0229138
Ninl	3.34	3.02e-06	2.4e-05
Bub1b	3.33	9.91e-05	0.000520898
Noct	3.33	3.18e-05	0.000191613
Gabbr1	3.33	7.95e-10	1.63e-08
Atp2b3	3.32	7.23e-06	5.2e-05
Svep1	3.32	0.000256088	0.00119156
Angpt1	3.32	1.19e-05	8.05e-05
Espl1	3.32	0.000195791	0.000944916
Clcn5	3.32	4.24e-07	4.2e-06
Pttg1	3.31	0.00107606	0.00413777
Tead2	3.31	0.00283169	0.00949852
Cmtm4	3.3	5.76e-07	5.5e-06
Tagln	3.3	6.42e-06	4.69e-05
Pdgfa	3.3	0.000377074	0.00166135
Ssmem1	3.29	0.00261129	0.00884433
Fam110c	3.27	0.000186055	0.000902094
Col4a5	3.27	8.26e-06	5.88e-05
Mfsd14a	3.27	9.51e-07	8.6e-06
Alpl	3.27	3.75e-15	2.61e-13
Appl1	3.26	8.92e-08	1.07e-06
Otud6b	3.26	1.81e-05	0.000115897
Procr	3.26	0.00241874	0.0083007
Sctr	3.25	0.00160979	0.00587609
Itgb4	3.25	0.0015895	0.00581013
Uhrf1	3.25	0.000182209	0.000885912
RGD1566138	3.25	0.0159968	0.0414522
Mkrn2os	3.24	9.56e-10	1.92e-08
Slc40a1	3.24	2.73e-09	4.86e-08
Ptn	3.24	1.36e-06	1.19e-05
L3mbtl2	3.24	3.56e-08	4.7e-07
Osbpl3	3.23	2.28e-06	1.87e-05
Lpl	3.22	0.000341265	0.00152587
Ppef2	3.21	5.67e-10	1.21e-08
Asah2	3.2	1.16e-11	3.66e-10
Fnbp1l	3.2	8.17e-15	5.34e-13
Elmo1	3.19	0.000133061	0.000672969
Prkcg	3.19	4.16e-05	0.000243214
Zfp462	3.19	5.29e-08	6.71e-07
Thyn1	3.19	4.15e-10	9.09e-09
Map9	3.18	8.96e-12	2.89e-10
Mt-nd4	3.18	2.87e-06	2.3e-05
Art2b	3.18	0.0114498	0.0313969
Dzip3	3.18	9.02e-11	2.3e-09
Asah1	3.17	8.2e-08	9.91e-07
Pip4p2	3.17	3.15e-09	5.5e-08
Rgs19	3.17	3.4e-05	0.000203642
Fam3c	3.17	2.37e-07	2.52e-06
Kcnk18	3.16	0.0116259	0.0318185
Smc2	3.15	7.75e-18	8.38e-16
Ttc21b	3.15	3.92e-07	3.93e-06
Cd109	3.15	0.0103626	0.0288903
Cyp11b3	3.14	1.99e-07	2.16e-06
Sgcb	3.14	0.000950237	0.00371035
Tma16	3.14	2.51e-05	0.000155156
Flvcr2	3.14	1.33e-05	8.9e-05
Bicdl2	3.14	0.00979403	0.02756
Dcx	3.14	0.000116175	0.000598033
Rtn4	3.14	2.97e-06	2.36e-05
Mdm2	3.14	4.05e-08	5.25e-07
Pik3r3	3.14	5.61e-06	4.16e-05
Lrrn4cl	3.13	2.42e-09	4.37e-08
Taldo1	3.13	2.87e-09	5.07e-08
RGD1309540	3.12	0.000690478	0.00282477
Col12a1	3.12	5.01e-06	3.74e-05
Slc6a9	3.12	8.17e-10	1.67e-08
Fanca	3.11	0.000958631	0.00374033
Il17rb	3.1	1.06e-07	1.23e-06
Unc5b	3.09	6.41e-06	4.68e-05
Nin	3.09	0.000162279	0.000800171
Bbof1	3.08	0.000925003	0.00362174
Akr1c15	3.07	0.000275387	0.00126744
Ints6l	3.07	2.05e-05	0.000129755
Casc4	3.07	0.000266386	0.00123253
Thsd7a	3.07	0.000760645	0.00306466
Dhrs7	3.07	3.63e-07	3.67e-06
Ahnak	3.07	8.21e-07	7.55e-06
Fermt1	3.07	0.00777929	0.0226715
Paqr8	3.06	0.00176523	0.00635473
Kif18a	3.06	0.000149275	0.000742352
Ssbp2	3.05	8.09e-09	1.26e-07
RGD1560341	3.04	3.62e-16	2.96e-14
Cep76	3.03	1.83e-08	2.59e-07
Gins1	3.03	0.00390283	0.0125417
Rnf152	3.02	5.2e-16	4.18e-14
Gas8	3.02	0.0119734	0.0326046
Myo5a	3.02	1.41e-09	2.71e-08
Ephb2	3.01	0.0185047	0.0468215
Clcf1	3.01	1.8e-05	0.000115275
Tfap2b	3	0.019794	0.0494534
Bard1	3	0.00468133	0.0146619
Slc25a27	3	0.000746215	0.00301349
Lbp	3	0.000247203	0.0011557
Fhl2	2.99	0.000961689	0.00375133
Zwilch	2.99	8.92e-05	0.000474203
Ank2	2.99	0.0113681	0.0312111
Dab2	2.99	1.29e-05	8.63e-05
Nabp1	2.99	5.64e-11	1.5e-09
Kcnip3	2.98	0.00312915	0.010348
Tet1	2.98	0.00146237	0.00540081
Fam92a	2.98	3.42e-07	3.49e-06
Gramd1b	2.98	8.78e-05	0.000468856
RGD1559459	2.97	8.71e-07	7.95e-06
Ccdc77	2.97	3.62e-08	4.77e-07
Cenpk	2.97	0.000134272	0.000677405
Pcdha13	2.97	7.78e-07	7.2e-06
Haus8	2.97	1.24e-05	8.37e-05
Rps24	2.96	2.82e-16	2.34e-14
Clic2	2.96	4.32e-06	3.28e-05
Trim32	2.96	1.98e-05	0.000125911
Trim24	2.95	9.62e-07	8.67e-06
Aloxe3	2.95	0.0163521	0.042289
Atp6v1d	2.94	2.39e-08	3.3e-07
Il7r	2.94	6.52e-05	0.000360324
Afg3l2	2.93	9.48e-15	6.12e-13
Gjb4	2.93	0.0127272	0.0343295
RGD1305110	2.93	1.43e-06	1.24e-05
Mpp7	2.93	0.000281528	0.00129267
Arrdc4	2.93	2.68e-06	2.16e-05
Vom2r18	2.91	5.69e-06	4.21e-05
Ccdc15	2.91	1.79e-05	0.000114947
Npy1r	2.91	0.00427374	0.0135531
Sp2	2.91	0.000797768	0.00319698
Kif11	2.91	1.94e-11	5.72e-10
B3gntl1	2.91	4.27e-06	3.25e-05
Rpf2	2.89	2.38e-05	0.000148314
Sesn3	2.89	1.01e-08	1.54e-07
Aspn	2.88	0.0150058	0.0393653
Spata6	2.88	0.00127962	0.00480854
Tmem26	2.88	0.00163291	0.00594663
Ednrb	2.87	0.000111539	0.000577387
Per1	2.87	2.21e-06	1.83e-05
Ttll7	2.87	0.00296439	0.00987856
Ston1	2.87	0.00180092	0.00646199
Atp6v1b1	2.87	9.92e-05	0.000521175
Cd180	2.87	0.000255047	0.00118781
Zfp40	2.86	0.00333263	0.0109517
Nol8	2.86	2.43e-08	3.35e-07
Rps15a	2.86	2.88e-14	1.64e-12
Itpripl1	2.86	0.00362665	0.0117797
Entpd6	2.85	6.5e-05	0.000359938
Adam28	2.85	0.000336549	0.00150952
Birc5	2.85	9.11e-05	0.000483327
Cdkn2aipnl	2.85	4.07e-06	3.12e-05
Gspt2	2.84	0.00584217	0.0177758
Nes	2.84	0.00066258	0.00272485
Rell1	2.84	1.72e-13	8.25e-12
Rad51	2.84	0.000173723	0.000849391
Prmt2	2.84	0.0117702	0.0321351
Nab2	2.84	7.21e-06	5.19e-05
Filip1l	2.84	1.06e-07	1.23e-06
Ift74	2.84	1.24e-07	1.42e-06
Trip13	2.83	0.0154906	0.0403471
Osgin2	2.83	0.000720015	0.00292425
Sntb1	2.83	1.37e-10	3.36e-09
Fanci	2.82	3.81e-07	3.83e-06
Lrrc31	2.82	2.03e-05	0.000128466
Wdr19	2.82	1.27e-06	1.12e-05
Bin1	2.81	2.91e-06	2.33e-05
Nap1l1	2.81	9.32e-13	3.77e-11
Klhl23	2.81	3.5e-08	4.64e-07
Cep128	2.81	2.78e-10	6.28e-09
Col4a3	2.81	1.9e-06	1.6e-05
RatNP-3b	2.81	0.0107785	0.0298792
Cd84	2.81	0.00133801	0.0050016
Tbc1d30	2.8	0.00921758	0.0262011
Pcdhb10	2.79	3.83e-08	5e-07
Hivep3	2.79	0.000213566	0.00101879
Tpx2	2.79	4.13e-12	1.43e-10
Dkk2	2.79	5.19e-07	5.01e-06
Gtf2f1	2.78	3.7e-11	1.03e-09
Csnk1g1	2.78	1.13e-08	1.68e-07
Bak1	2.78	3.67e-05	0.000217561
RGD1563482	2.77	0.000823511	0.00328839
Wdr35	2.77	2.72e-06	2.19e-05
Gins4	2.77	0.000648764	0.00267504
Upf3b	2.77	4.91e-11	1.32e-09
Adgrf2	2.77	1.87e-05	0.000119362
Gbp2	2.76	5.12e-05	0.000291674
Il18r1	2.76	0.00112959	0.00431218
Nme5	2.75	0.00807981	0.0234558
Tex9	2.75	1.28e-09	2.5e-08
Bmp3	2.75	1.68e-08	2.39e-07
Uck2	2.75	0.00312856	0.010348
Rad51ap1	2.75	0.010149	0.0283807
Morn2	2.74	0.000551517	0.00232024
Cttn	2.74	8.47e-09	1.32e-07
Ccne1	2.74	0.00373141	0.0120625
Tax1bp3	2.74	0.000172551	0.000844536
Il2rg	2.74	0.000596032	0.00248241
Ranbp1	2.73	9.37e-13	3.77e-11
Dennd1c	2.73	0.00297701	0.00990336
Mpped1	2.73	0.000414991	0.00181262
Dync2h1	2.73	1.28e-10	3.16e-09
Scamp5	2.73	1.51e-05	9.93e-05
Gss	2.72	9.06e-15	5.89e-13
Rasa3	2.72	4.18e-07	4.16e-06
Kif21a	2.72	3.67e-14	2.02e-12
Tfrc	2.71	8.3e-10	1.69e-08
Hprt1	2.71	6.03e-10	1.28e-08
Ttc26	2.71	6.45e-05	0.000357718
Insyn1	2.71	0.0039238	0.0125987
Scyl1	2.71	9.81e-08	1.16e-06
Fut10	2.7	2.37e-05	0.000147718
Sema3c	2.7	1.61e-05	0.000104626
Incenp	2.7	0.00023521	0.00110855
Lsm6	2.7	0.00754633	0.0220952
Ebna1bp2	2.69	8.97e-06	6.29e-05
Atr	2.69	2.51e-07	2.66e-06
Ssbp1	2.69	4.95e-08	6.31e-07
Cacnb3	2.69	0.0147004	0.0387391
Mrgprx2	2.69	0.00104027	0.00401392
Clec4g	2.69	1.04e-05	7.19e-05
Serpinb6a	2.69	0.00039706	0.00174109
B4galt6	2.68	1.24e-09	2.42e-08
Nrgn	2.68	0.0102089	0.0285329
Tubb5	2.68	4.36e-10	9.49e-09
Abcb1a	2.68	2.83e-07	2.96e-06
Nop56	2.68	1.11e-09	2.21e-08
F3	2.67	7.66e-05	0.000415966
Cdkn3	2.67	0.00156329	0.00572634
Clec5a	2.67	2.64e-05	0.00016201
Sipa1l3	2.67	2.22e-06	1.84e-05
Rps6ka3	2.66	1.16e-08	1.73e-07
Lmnb2	2.66	0.000347811	0.00154798
Ywhah	2.66	5.51e-10	1.18e-08
RGD1563365	2.66	4.18e-05	0.0002441
Spdl1	2.66	0.000301512	0.00137238
Fndc7	2.66	0.00223578	0.00777739
Ifi47	2.66	0.0016549	0.00601556
Ugt1a5	2.66	5.22e-07	5.03e-06
Acss1	2.65	1.44e-08	2.08e-07
Plscr1	2.65	0.000139038	0.000697861
Gbp6	2.65	1.48e-09	2.83e-08
Tbc1d32	2.65	8.1e-08	9.81e-07
Mrvi1	2.65	0.000608629	0.00252682
Zmat3	2.65	0.00103034	0.00398248
Ttll5	2.65	2.11e-10	4.95e-09
Brd8	2.64	2.04e-11	6e-10
Phf20	2.64	9.04e-12	2.91e-10
Hdgfl3	2.64	5.6e-05	0.000315197
Gas7	2.63	0.0181031	0.0460132
Mcm6	2.63	0.000207337	0.000994214
Cacna2d2	2.63	0.0119599	0.0325791
Slc4a4	2.63	1.25e-08	1.84e-07
Nampt	2.63	4.53e-08	5.81e-07
Mllt3	2.62	8.4e-11	2.15e-09
Tagln2	2.62	5.34e-05	0.000302484
Mansc1	2.62	0.0118523	0.0323448
Gpnmb	2.62	0.00978758	0.0275468
Cttnbp2nl	2.62	7.95e-08	9.66e-07
Ablim3	2.62	3.68e-06	2.87e-05
Cacng6	2.62	0.000107768	0.000559714
Smc4	2.61	1.67e-17	1.72e-15
Sim1	2.61	0.00505978	0.0156967
Schip1	2.61	0.00500912	0.0155661
Fam49a	2.61	5.94e-06	4.39e-05
Lmln	2.61	2.59e-06	2.1e-05
Pold2	2.6	6.26e-05	0.000347828
Zfp57	2.6	3.43e-07	3.49e-06
Tdp1	2.6	1.12e-05	7.69e-05
Pdlim1	2.6	1.97e-08	2.76e-07
RGD1562310	2.59	5.23e-06	3.89e-05
Myadm	2.59	1.68e-07	1.87e-06
Zfp438	2.59	0.00180104	0.00646199
Wdr60	2.59	2.54e-09	4.56e-08
Mcm5	2.59	0.000742751	0.00300215
Mnd1	2.59	0.00842809	0.024296
Ift88	2.59	1.44e-08	2.09e-07
Scpep1	2.58	1.75e-10	4.21e-09
Nt5dc2	2.58	0.0063211	0.0190009
Grb10	2.58	0.0150129	0.0393708
Mdm1	2.58	3.52e-08	4.66e-07
Mt-nd6	2.58	0.000360293	0.00159864
Calml4	2.58	0.00186007	0.00664733
Aldh1l1	2.57	2.95e-11	8.41e-10
Ltbp1	2.57	9.76e-05	0.000513625
Kcnj5	2.57	5.08e-05	0.00028984
Zdhhc2	2.57	3e-05	0.000181902
Magohb	2.57	0.00070876	0.00288595
Tspo	2.57	0.000435591	0.00188798
Klra2	2.57	0.00023549	0.00110921
Prss8	2.56	0.00409744	0.013076
Kmt2e	2.56	5.22e-24	1.58e-21
Tdrd3	2.56	2.31e-09	4.19e-08
Hid1	2.56	7.11e-05	0.000389377
Ywhaq	2.56	4.91e-07	4.78e-06
Olfml2b	2.56	0.00161847	0.00590367
Mvb12b	2.56	0.00258508	0.0087726
Crtapl1	2.55	4.74e-05	0.000272653
Zmiz1	2.54	1.88e-09	3.48e-08
Epb41	2.54	6.13e-12	2.05e-10
Pmm1	2.54	8.87e-05	0.00047282
Gsta4	2.54	0.000362637	0.00160586
Nop58	2.54	3.47e-09	5.93e-08
Zdhhc7	2.54	9.18e-09	1.41e-07
Trps1	2.54	0.000765999	0.00308227
Mcph1	2.53	1.63e-05	0.000105391
Megf9	2.53	1.23e-14	7.57e-13
Plxdc2	2.53	1.47e-05	9.74e-05
Pcyox1	2.52	1.18e-06	1.04e-05
Ubap2	2.52	6.49e-13	2.73e-11
Ercc6l	2.52	0.0152263	0.0398041
Fzd6	2.52	7.48e-06	5.36e-05
Fzd3	2.52	0.00928697	0.0263649
Sestd1	2.52	5.77e-14	3.1e-12
Fbln5	2.51	0.00281259	0.00944251
Dhx57	2.51	1.17e-05	7.98e-05
Ogn	2.51	0.0178517	0.0455199
Drosha	2.51	1.46e-19	2.08e-17
Tpm1	2.51	2.33e-06	1.91e-05
Ift80	2.51	4.33e-06	3.29e-05
Ska3	2.5	0.000124294	0.000634002
Fam83a	2.5	8.52e-05	0.000455976
Slc6a8	2.5	3.44e-05	0.000205954
Papss1	2.5	1.25e-05	8.46e-05
Rfx5	2.5	2.46e-12	8.97e-11
Med12l	2.5	8.04e-09	1.26e-07
Wdr34	2.5	0.00179661	0.00644994
Sacs	2.5	2.74e-05	0.000167566
Snap29	2.49	1.16e-07	1.34e-06
Wdr78	2.49	0.00215799	0.00754864
Ngf	2.49	0.00112519	0.00430139
Tcim	2.49	1.51e-13	7.36e-12
Ptpre	2.49	7.23e-05	0.000394044
Trim44	2.49	3.07e-11	8.73e-10
Arhgef5	2.48	2.41e-11	6.96e-10
Gmnn	2.48	0.00369217	0.0119529
E2f5	2.48	0.00780635	0.022742
Pfkfb3	2.47	0.000900048	0.00353904
Snrpe	2.47	1.83e-08	2.59e-07
Bcl2l11	2.47	8.13e-07	7.48e-06
Cd3eap	2.46	3.76e-06	2.92e-05
Orai2	2.46	1.76e-07	1.95e-06
Ppan	2.46	3.7e-08	4.86e-07
Tmem67	2.46	1.9e-06	1.61e-05
Rpl36a	2.46	1.82e-09	3.4e-08
Abracl	2.46	7.15e-06	5.16e-05
Pbdc1	2.46	1.78e-06	1.51e-05
Rps4x	2.45	7.74e-09	1.22e-07
Grm6	2.45	0.00769109	0.0224562
Dnal1	2.45	0.000158062	0.000781587
Nsl1	2.45	0.00847736	0.0244111
Tfpi	2.45	6.66e-09	1.07e-07
Gcm2	2.45	0.00201184	0.00711036
Cep162	2.44	6.05e-12	2.02e-10
Per3	2.44	0.0194185	0.0487533
Ccdc66	2.44	1.36e-06	1.19e-05
Kpna3	2.44	3.96e-10	8.75e-09
Oas2	2.43	4.02e-06	3.09e-05
Cdc25c	2.43	2.4e-10	5.51e-09
2021-09-10	2.43	4.29e-07	4.25e-06
Zpr1	2.42	1.56e-09	2.98e-08
Fip1l1	2.42	1.15e-19	1.68e-17
Brca2	2.42	4.95e-07	4.81e-06
App	2.42	3.53e-05	0.000210914
Rab33a	2.41	0.000301045	0.00137105
Hibch	2.41	1.55e-07	1.73e-06
Ost4	2.41	1.77e-06	1.5e-05
Vps13a	2.41	8.75e-16	6.69e-14
Kif15	2.41	0.00375744	0.0121341
Tfcp2l1	2.4	2.96e-14	1.68e-12
Tnfaip3	2.4	0.00116087	0.00441839
Manba	2.4	1.94e-07	2.11e-06
Wls	2.4	0.000274208	0.0012635
Plek2	2.4	0.00149645	0.00550725
Trmt6	2.39	3.53e-06	2.77e-05
Itgae	2.39	4.67e-05	0.000269253
Nmd3	2.39	4.46e-06	3.38e-05
Yme1l1	2.38	3.39e-07	3.46e-06
Lpp	2.38	1.08e-10	2.71e-09
MGC105567	2.38	3.22e-05	0.00019384
Ptk2b	2.38	2.02e-05	0.000127998
Itga6	2.37	1.54e-05	0.000100914
Zfp703	2.37	0.00206238	0.00725951
Fxyd5	2.37	0.00672927	0.020013
Esrrg	2.37	6.62e-06	4.81e-05
RT1-M3-1	2.36	8.35e-05	0.000447828
Capn2	2.36	3.35e-06	2.63e-05
Timd2	2.36	4.88e-09	8.11e-08
Gpr39	2.36	0.000302225	0.00137523
Spa17	2.35	4.75e-06	3.57e-05
Lamc1	2.35	3.36e-12	1.19e-10
Clip1	2.35	3.63e-11	1.01e-09
Ankrd42	2.35	9.81e-07	8.82e-06
Dnajc2	2.35	3.52e-07	3.57e-06
Zbtb20	2.35	7.7e-11	1.98e-09
Atat1	2.35	0.000983624	0.00382737
Rxfp1	2.35	0.000294868	0.00134565
Cby1	2.34	0.000325208	0.00146662
Rala	2.34	2.58e-11	7.43e-10
Ccdc88a	2.34	0.000188325	0.00091197
Frem1	2.34	8.52e-05	0.000455976
Otulinl	2.34	0.00233388	0.0080561
Erich5	2.34	0.000660955	0.00271888
Ptma	2.34	3.53e-08	4.66e-07
Znrd1as1	2.34	8.61e-06	6.08e-05
Gas6	2.34	9.45e-05	0.000499252
Rgs5	2.33	0.000192111	0.000928587
Arhgap19	2.33	0.00275649	0.00928399
Bclaf3	2.33	8.74e-08	1.05e-06
Eif2b2	2.33	1.44e-05	9.57e-05
2021-09-07	2.33	1.45e-11	4.46e-10
Knop1	2.33	8.77e-06	6.17e-05
Sp140	2.32	2.04e-16	1.72e-14
Ube2c	2.32	0.000685481	0.00280578
Wnk1	2.31	1.28e-33	1.18e-30
Faim	2.31	1.61e-07	1.79e-06
Atn1	2.31	1.61e-05	0.000104604
Hamp	2.31	0.00242108	0.00830593
Tsku	2.31	9.61e-05	0.00050666
Cdc20	2.31	0.00141237	0.00524331
Qser1	2.3	8.65e-10	1.76e-08
Snap25	2.3	0.00737677	0.0216675
Mtmr11	2.3	0.00706952	0.0208588
Fnbp1	2.3	6.22e-09	1e-07
Dctd	2.3	0.00300281	0.00998184
Itga3	2.3	0.0166078	0.0428345
Thop1	2.29	1.16e-06	1.03e-05
Dpysl5	2.29	0.0133625	0.0358092
Slc3a2	2.29	5.47e-05	0.000308797
Kctd1	2.29	0.000907588	0.00356155
Il18rap	2.29	0.00342188	0.0111934
Kif1b	2.29	9.05e-09	1.39e-07
Xrcc5	2.29	1.1e-07	1.28e-06
Ehd4	2.28	0.00261996	0.00887177
2021-09-04	2.28	0.00124753	0.00469694
Pbx3	2.28	0.00106058	0.00408428
F2rl3	2.28	0.000476475	0.00204145
Pdp1	2.28	0.00102611	0.00396809
Snrpf	2.28	1.14e-05	7.76e-05
Evc	2.27	0.00282884	0.00949098
Mboat1	2.27	0.000589059	0.00245975
Kifc1	2.27	0.000456156	0.00196561
Rsu1	2.27	2.02e-10	4.8e-09
Pacs1	2.27	2.16e-05	0.000135691
Ivns1abp	2.27	2.14e-11	6.26e-10
Micall2	2.27	0.000538012	0.00227042
Golm1	2.26	2.18e-09	3.98e-08
Cd2ap	2.26	1.2e-15	8.81e-14
Acyp1	2.26	0.00139299	0.00518488
Slc50a1	2.26	1.56e-12	5.9e-11
Zfp113	2.26	4.88e-06	3.65e-05
Efcab7	2.26	0.0101376	0.0283585
Tp53i3	2.25	7.1e-12	2.34e-10
Psme1	2.25	3.7e-06	2.89e-05
Kitlg	2.25	0.00733669	0.0215579
Arhgap18	2.25	0.000122989	0.000629393
Psip1	2.25	3.92e-08	5.09e-07
Spg7	2.25	7.3e-13	3e-11
Map3k5	2.24	3.29e-09	5.68e-08
Ddit4	2.24	0.019571	0.049029
Myh9	2.24	3.25e-17	3.17e-15
Myef2	2.24	2.17e-05	0.00013617
Paics	2.24	1.31e-06	1.15e-05
Poli	2.24	0.00899381	0.025644
Exosc9	2.24	9.44e-08	1.12e-06
Cpz	2.23	0.0114596	0.0314182
Phka1	2.23	2.31e-05	0.000144584
R3hdm1	2.23	8.21e-10	1.67e-08
Rhpn1	2.23	0.00465104	0.0145903
Ndc1	2.23	9.19e-17	8.38e-15
Bicdl1	2.23	0.00372237	0.0120382
Gml	2.23	0.00545706	0.0167536
Neu2	2.23	0.0189709	0.047747
Sema5a	2.23	0.00232377	0.00803002
Mad2l1	2.23	0.000502107	0.00213198
Carm1	2.23	6.69e-05	0.000368929
Ikbkg	2.23	4.24e-06	3.23e-05
Rbm43	2.23	0.00352723	0.0114948
Akap17b	2.22	2.26e-05	0.000141925
Hipk2	2.22	1.97e-14	1.16e-12
Ftl1	2.22	3.56e-09	6.09e-08
Alpk1	2.22	2.39e-07	2.54e-06
Rgs2	2.22	0.0142641	0.0378011
Dpysl2	2.22	0.00073095	0.00296175
Aplp1	2.22	0.00582137	0.0177194
Arid5b	2.22	0.00344437	0.0112575
Ylpm1	2.22	3.03e-14	1.7e-12
Slc39a6	2.22	5.81e-05	0.000325041
Slfn13	2.21	6.86e-05	0.000377043
Ubxn1	2.21	2.73e-08	3.73e-07
Ogt	2.21	4.21e-05	0.000245854
Tm4sf19	2.21	0.00311763	0.0103165
Nenf	2.21	2.68e-05	0.000164616
Smg7	2.21	1.67e-13	8.06e-12
Arl6	2.2	0.000996007	0.00386501
Snapc3	2.2	6.37e-07	6.01e-06
Rcn2	2.2	0.000517011	0.00219171
Cep57l1	2.2	1.14e-05	7.75e-05
RGD1565685	2.2	6.25e-06	4.58e-05
Usp20	2.2	0.0107801	0.0298792
Atp8b2	2.2	0.00436766	0.0138091
Cep135	2.2	2.8e-05	0.000171116
Bambi	2.2	0.00458938	0.01442
Cbx3	2.2	1.5e-05	9.89e-05
Dcakd	2.19	5.72e-05	0.000320546
Tigar	2.19	0.00025658	0.00119349
Acsl3	2.19	0.000358101	0.00159026
Nbeal1	2.18	3.25e-09	5.63e-08
Src	2.18	0.000245703	0.00114971
Ttc8	2.18	4.58e-06	3.46e-05
Kifc3	2.18	1.71e-07	1.9e-06
Bdp1	2.18	4.14e-11	1.14e-09
Cfap36	2.18	1.42e-08	2.06e-07
Gimap8	2.18	6.24e-09	1e-07
Cdh12	2.18	0.000666585	0.00273703
Card19	2.18	0.00103264	0.00399036
Cacna2d1	2.18	0.0144337	0.0381631
Slu7	2.18	2.82e-09	5e-08
Rexo2	2.18	3.24e-05	0.000195001
Lrp4	2.18	1.41e-07	1.6e-06
Tbc1d1	2.18	3.47e-06	2.72e-05
Ac1576	2.17	0.00255634	0.00869011
Haus7	2.17	0.000121277	0.000621845
Zfat	2.17	0.000735031	0.00297598
Perm1	2.17	0.00141666	0.00525551
Sptbn1	2.17	9.56e-12	3.05e-10
Rel	2.17	0.00497481	0.015476
Clic1	2.17	0.00121127	0.00458353
Trim7	2.17	0.00879096	0.0251586
Isyna1	2.16	3.54e-07	3.59e-06
Mid2	2.16	1.47e-08	2.12e-07
Gnptab	2.16	9.97e-19	1.23e-16
Vrk2	2.16	0.0143117	0.0379059
Taf4b	2.15	0.00094049	0.00367595
Ipo5	2.15	8.88e-06	6.25e-05
Abcg5	2.15	0.00533455	0.016416
Trim68	2.15	0.00108601	0.00417195
Ugcg	2.15	3.03e-07	3.15e-06
Rpp38	2.15	0.012262	0.0332349
Taf1d	2.15	1.66e-05	0.000107274
Klf6	2.15	0.0108613	0.0300828
Apoa1	2.15	2.12e-25	7.42e-23
Ugp2	2.14	0.0010337	0.00399331
Tmem229b	2.14	0.000759086	0.00306045
Eif2b3	2.14	0.000485139	0.00207341
Anapc15	2.14	0.00382819	0.0123333
Rars	2.14	1.12e-06	9.94e-06
Syde1	2.14	0.000616834	0.0025575
Arhgef6	2.14	0.000224904	0.00106382
Art4	2.14	0.00376054	0.0121416
Max	2.13	1.08e-06	9.6e-06
Bbx	2.13	4.33e-09	7.26e-08
Birc3	2.13	0.0016175	0.0059015
Kif2a	2.13	5.24e-06	3.9e-05
Fam162a	2.13	2.6e-05	0.000159753
Mpzl1	2.13	1.44e-05	9.54e-05
Bgn	2.13	8.62e-08	1.04e-06
Chrnb1	2.13	0.0129442	0.0348284
Mfsd1	2.13	6.25e-08	7.82e-07
Purg	2.13	0.0146248	0.0385982
Haspin	2.13	0.00835804	0.0241251
Klf7	2.13	2.87e-05	0.000174714
Flna	2.13	0.00586037	0.0178208
Arhgap21	2.13	7.09e-32	5.3e-29
Brca1	2.13	2.82e-05	0.000172004
Zfp51	2.13	0.00197409	0.00699744
Mfap3l	2.13	6.89e-05	0.00037879
Aida	2.12	1.55e-06	1.33e-05
Cnp	2.12	0.000627368	0.00259501
Klhdc1	2.12	0.0119354	0.0325181
Mtbp	2.12	0.0184579	0.0467226
Ermp1	2.12	1.68e-05	0.000108205
Zfyve16	2.12	1.14e-07	1.32e-06
Aurkb	2.12	7.76e-08	9.46e-07
RGD1562136	2.12	0.001314	0.0049224
Trim69	2.12	0.00334738	0.0109863
Plp2	2.12	0.000778136	0.0031255
Anxa3	2.12	0.00450316	0.0141832
Thumpd3	2.11	5.16e-06	3.84e-05
Vav3	2.11	0.000401189	0.00175686
Klf8	2.11	0.00223641	0.00777784
Tyms	2.11	1.62e-06	1.39e-05
Polr2a	2.11	3.16e-06	2.5e-05
Smc5	2.11	2.61e-13	1.2e-11
Bcl2	2.11	0.0166692	0.0429673
Arl13b	2.11	2.78e-06	2.23e-05
Eif2s1	2.11	1.05e-07	1.23e-06
Mnat1	2.1	0.000695307	0.00284163
Tmigd1	2.1	5.48e-05	0.00030893
Trmt10a	2.1	0.000867811	0.00343648
Tkt	2.1	6.2e-06	4.56e-05
Slc7a8	2.1	2.51e-05	0.000155156
Cyp3a62	2.1	0.0195185	0.0489289
Ribc1	2.1	0.00391533	0.0125767
Acer3	2.1	2.18e-06	1.8e-05
Tlk1	2.1	3.44e-19	4.57e-17
Apip	2.1	1.88e-05	0.000119754
Rassf6	2.09	8.23e-07	7.56e-06
Trpm4	2.09	0.000124104	0.000633263
Usp11	2.09	0.000449666	0.00194184
Ftsj3	2.09	1.49e-08	2.15e-07
Trub1	2.09	6.12e-06	4.51e-05
Ctsl	2.09	7.76e-05	0.000420707
Dpysl3	2.09	0.000621953	0.00257669
Kmt5a	2.09	1.26e-05	8.5e-05
Fam118a	2.09	0.00330539	0.0108758
Mt-atp6	2.09	0.000533195	0.0022524
Set	2.09	1.05e-10	2.65e-09
Cdc42bpa	2.09	1.26e-16	1.11e-14
Wrb	2.09	0.000244335	0.00114503
Map4k4	2.09	7.02e-05	0.000385213
Lbh	2.09	0.00372606	0.0120477
Tanc1	2.08	4.04e-11	1.12e-09
RGD1308750	2.08	4.7e-05	0.000270541
Mef2c	2.08	1.66e-06	1.42e-05
Myo5b	2.08	3.63e-06	2.83e-05
Zfp418	2.08	1.91e-09	3.54e-08
Prrg4	2.08	0.0093242	0.0264467
Ptpn13	2.08	2.04e-05	0.000128993
Anxa4	2.08	0.000331865	0.00149064
Xpa	2.08	0.00103391	0.00399331
Srpk2	2.08	4.99e-09	8.27e-08
Pak1	2.08	8.86e-07	8.07e-06
Lcp2	2.08	7.58e-09	1.19e-07
Tsen2	2.08	0.00402773	0.0128981
Adm	2.08	0.0160423	0.0415425
2021-09-11	2.08	1.1e-09	2.2e-08
Haus4	2.07	0.0020889	0.00734135
Usp31	2.07	7.8e-05	0.000422337
Phldb3	2.07	0.000391404	0.00171869
Mgst2	2.07	0.000133831	0.000675616
Wwc3	2.07	1.14e-08	1.69e-07
Rspo1	2.07	0.00809564	0.0234887
Morc4	2.07	2.72e-06	2.19e-05
Raph1	2.07	2.35e-10	5.41e-09
Armc7	2.07	0.00344983	0.0112683
Xkr6	2.07	0.0109458	0.0302634
Inpp1	2.06	0.00128408	0.00482413
Agps	2.06	3.3e-06	2.6e-05
Stn1	2.06	0.000242395	0.00113627
Pabpc4	2.06	3.42e-14	1.9e-12
Zfp426	2.06	2.58e-05	0.000159126
Diablo	2.06	9.41e-06	6.56e-05
St13	2.06	3.82e-06	2.96e-05
Dzip1l	2.06	0.0190063	0.0478205
Rab23	2.05	0.000286064	0.00131119
Hdac9	2.05	0.00359339	0.0116789
Zbp1	2.05	0.000875554	0.00346095
Samd9	2.05	0.000255055	0.00118781
B3gnt2	2.05	1.51e-05	9.93e-05
Oga	2.05	6.74e-06	4.89e-05
Phkb	2.04	1.24e-07	1.42e-06
Zfp202	2.04	0.0176641	0.0451094
Pcgf3	2.04	1.29e-07	1.47e-06
Tcerg1	2.04	5.15e-13	2.22e-11
Sf3b6	2.04	0.00112022	0.00428658
Rbfox2	2.04	1.43e-09	2.75e-08
Tasp1	2.04	0.000183858	0.000893099
Glrx3	2.04	1.6e-05	0.000104309
Thada	2.04	3.51e-05	0.000209495
Cnn3	2.03	0.0040252	0.0128953
Cc2d2a	2.03	4.31e-05	0.000250586
Mcm3	2.03	0.0048293	0.0150711
Rad18	2.03	0.0141073	0.0374595
Fbxo30	2.03	0.000101244	0.000530219
Ly49si1	2.03	0.0180674	0.0459372
Ly6e	2.03	0.00118938	0.00451268
Zdhhc18	2.03	0.0100225	0.0281021
Oasl	2.03	0.00183845	0.00657907
Rgs8	2.03	0.0171908	0.0440874
Tchp	2.03	8.46e-06	6e-05
Zcrb1	2.03	2.31e-06	1.89e-05
F2r	2.03	5.08e-05	0.00028984
Garnl3	2.03	0.0142015	0.037649
Ddx21	2.02	6.49e-07	6.11e-06
Mt-cyb	2.02	0.00322134	0.0106215
Zfp300	2.02	0.00273832	0.00922873
Rpgrip1l	2.02	0.000123053	0.000629512
Abca5	2.02	7.11e-05	0.00038911
Zfand1	2.02	0.00352444	0.0114881
Smarca1	2.02	0.0101131	0.0283146
Zfp182	2.02	0.00355129	0.0115636
Ccng1	2.02	2.16e-06	1.79e-05
Fbxo32	2.02	4.4e-05	0.000255618
Fubp1	2.02	9.68e-09	1.48e-07
Hscb	2.02	0.000493965	0.00210425
Odc1	2.01	1.45e-07	1.64e-06
Btn2a2	2.01	1.25e-07	1.43e-06
Cep295	2.01	4e-05	0.000235231
Acsl4	2.01	3.8e-09	6.45e-08
Zrsr2	2.01	4.83e-06	3.62e-05
Acap2	2.01	1.02e-13	5.08e-12
Mettl1	2.01	0.000248859	0.0011624
Necab3	2.01	0.0181335	0.0460669
Rbms3	2.01	0.0138025	0.0367932
Kifap3	2.01	6.52e-05	0.000360615
Fam114a1	2	8.56e-07	7.83e-06
Prmt5	2	4.13e-12	1.43e-10
Dnajc8	2	4.7e-07	4.59e-06
Camsap2	2	1.84e-19	2.55e-17
Tango2	2	6.7e-05	0.000369323
Plk3	2	0.00128549	0.0048283
Cfl1	2	6.63e-06	4.82e-05
Rpl11	2	1.37e-05	9.15e-05
Spata7	1.99	0.000380345	0.00167482
Myo9a	1.99	2.5e-06	2.03e-05
Ubap2l	1.99	1.12e-26	4.89e-24
Cers5	1.99	0.00275583	0.00928378
Mmp2	1.99	0.0100036	0.0280742
Mif	1.99	1.35e-07	1.53e-06
Naf1	1.99	0.017415	0.0445603
Idh3a	1.99	3.18e-12	1.13e-10
Unc119b	1.99	5.74e-08	7.25e-07
Scaper	1.99	5.82e-11	1.54e-09
Gtf2h1	1.99	1.59e-07	1.77e-06
Xrcc6	1.99	1.35e-06	1.18e-05
Tanc2	1.99	0.000319322	0.00144298
Zfp367	1.98	0.00138606	0.00516151
Golgb1	1.98	1.63e-09	3.08e-08
Riok3	1.98	4.93e-05	0.000282103
Npm1	1.98	1.29e-05	8.63e-05
Mt-nd1	1.98	0.00174981	0.00631373
Lrrfip1	1.98	4.7e-07	4.59e-06
Emcn	1.98	0.0016077	0.00586982
Tcf4	1.97	1.15e-06	1.02e-05
Map3k1	1.97	0.00197971	0.00701258
Gab2	1.97	0.00286599	0.00960124
Aldh1a3	1.97	0.000842865	0.00335541
Nt5c3b	1.97	0.00505073	0.0156779
Mbtps2	1.97	7.24e-05	0.000394498
Krt18	1.97	0.000398552	0.00174617
Tsen34	1.97	0.000124934	0.000636645
Tmem65	1.97	7.72e-05	0.000418953
N5	1.97	0.00639282	0.0191797
Clasp1	1.97	0.00080404	0.00321801
Fmo5	1.97	0.0180127	0.0458278
Fbn1	1.97	0.00143241	0.00529892
Serpinb9	1.97	0.00404803	0.0129525
Adh1	1.96	0.000558872	0.00234508
Mga	1.96	2.54e-18	2.95e-16
Rap2c	1.96	0.000218819	0.00103943
Rock2	1.96	9.9e-08	1.17e-06
Pstk	1.96	0.000449628	0.00194184
Pgrmc1	1.96	1.6e-05	0.000104277
Vps26a	1.96	3.09e-07	3.2e-06
Tead4	1.96	0.00877967	0.0251403
Rbbp8	1.96	3.72e-06	2.9e-05
Ick	1.96	1.09e-08	1.63e-07
Mfsd12	1.95	0.00406481	0.0129983
Sh3kbp1	1.95	0.0118013	0.0322144
Sgms2	1.95	1.48e-05	9.79e-05
Pik3cg	1.95	0.0107087	0.0297155
Fkbp3	1.95	1e-06	8.97e-06
Parp3	1.95	8.79e-08	1.06e-06
Abi2	1.95	0.0144087	0.0381243
Nol9	1.95	1.64e-05	0.000106057
Gmfg	1.95	3.16e-06	2.5e-05
Ppp1r12a	1.95	1.07e-18	1.31e-16
Mak16	1.95	1.93e-07	2.1e-06
Ccdc141	1.94	6.19e-05	0.000344078
Cd53	1.94	0.000384786	0.00169263
Wdr1	1.94	1.28e-05	8.62e-05
RGD1309730	1.94	3.55e-05	0.000211609
Mapk10	1.94	0.0169084	0.0434695
Pced1b	1.94	0.0095292	0.0269356
Eif1a	1.94	0.000297106	0.00135508
Tcf7l1	1.93	0.014366	0.0380306
Noc3l	1.93	0.000100315	0.000526059
Phactr2	1.93	0.00123059	0.0046421
Srp19	1.93	0.00229696	0.00794788
Akap12	1.93	1.37e-06	1.19e-05
RGD1561149	1.93	7.8e-06	5.57e-05
Ubxn8	1.93	1.08e-05	7.42e-05
Nav1	1.93	0.000242385	0.00113627
Ktn1	1.93	7.23e-15	4.74e-13
Anapc10	1.93	0.00541415	0.0166381
Wipf3	1.93	0.00268045	0.00905704
Ptbp2	1.92	0.000781591	0.00313857
RGD1305178	1.92	9.59e-06	6.67e-05
Ddah1	1.92	5.38e-11	1.44e-09
Fam102b	1.92	0.0106328	0.0295335
Slc4a7	1.92	0.000181697	0.000883694
Wdr44	1.92	2.13e-07	2.3e-06
Zscan22	1.92	0.0147155	0.0387705
Ccdc112	1.92	0.000363244	0.00160719
Ddx31	1.92	0.000874932	0.00345937
Zfp608	1.92	0.000271033	0.00125108
Bbs7	1.92	0.00622132	0.0187512
Rbbp7	1.92	0.000190243	0.00092041
Ncoa6	1.92	3.1e-05	0.000187167
Spata5	1.92	2.51e-05	0.000155156
Zc3h13	1.92	6.45e-10	1.36e-08
Pitrm1	1.92	2.37e-08	3.26e-07
Pibf1	1.91	0.000240361	0.00112775
Uba3	1.91	6.54e-06	4.77e-05
Ctnna1	1.91	5.98e-06	4.41e-05
Peak1	1.91	7.52e-08	9.2e-07
Pik3r5	1.91	0.00778566	0.0226859
Wbp4	1.91	0.000339924	0.00152117
Igsf10	1.91	0.0157808	0.0410008
Ppil3	1.91	0.00307309	0.0101841
Arhgef3	1.91	9.82e-05	0.000516545
Zfp248	1.91	0.00955057	0.026962
Mettl16	1.91	6.36e-06	4.65e-05
Mpp5	1.91	4.22e-07	4.19e-06
Plekhg1	1.91	1.65e-07	1.83e-06
Cstf2	1.91	9.56e-07	8.63e-06
Nlrp1a	1.91	0.00592856	0.0180003
Mgmt	1.91	2.57e-05	0.000158667
Pafah2	1.9	0.00260174	0.00881961
Cebpz	1.9	1.11e-06	9.85e-06
Irf4	1.9	0.0171333	0.0439757
Nacc1	1.9	1.47e-08	2.12e-07
Traf5	1.9	0.0148581	0.039076
Nsrp1	1.9	3.75e-07	3.78e-06
Dnajb4	1.89	2.01e-07	2.18e-06
Ikbip	1.89	0.00209946	0.00737349
Lyrm7	1.89	0.0111157	0.0306522
Abcf1	1.89	4.11e-08	5.31e-07
Ankrd44	1.89	3.87e-08	5.03e-07
Zbtb37	1.89	0.00340425	0.011149
Psd3	1.89	2.17e-12	7.98e-11
Lysmd2	1.89	0.00069907	0.00285248
Btbd10	1.89	0.00040553	0.00177377
Rab31	1.89	0.00225216	0.00782743
Itga4	1.89	0.000244652	0.00114548
Rasgrp1	1.89	0.0123941	0.0335407
Mvp	1.89	5.66e-06	4.19e-05
Crybg3	1.89	0.000101706	0.000532107
Cct2	1.89	1.63e-05	0.000105685
Fgd6	1.89	0.00203308	0.0071699
Pfdn4	1.89	0.00288544	0.00965034
Cdv3	1.89	9.58e-12	3.05e-10
Noc2l	1.89	7.49e-07	6.94e-06
Ppargc1a	1.89	0.00631409	0.0189943
Fam133b	1.89	0.000759404	0.00306045
Ssb	1.89	6.84e-08	8.46e-07
Phf21a	1.89	4.58e-07	4.49e-06
Cxcl9	1.88	0.00223533	0.00777739
Bmp2k	1.88	2.01e-11	5.92e-10
Cd38	1.88	1.13e-06	1e-05
Atp5md	1.88	7.33e-06	5.26e-05
Wdr43	1.88	0.00021782	0.00103531
Itgb1	1.88	4.7e-06	3.53e-05
Anp32b	1.88	0.000327412	0.00147401
Cmpk2	1.88	0.000596369	0.00248315
Wdr36	1.88	1.77e-07	1.95e-06
Ttc3	1.88	5.71e-05	0.000320062
Fam151b	1.88	0.0170764	0.0438656
Actr6	1.88	0.00286977	0.00961185
Rpl18a	1.88	2.48e-05	0.000154023
Tmtc1	1.87	0.0126276	0.0341137
Cep78	1.87	0.00445892	0.0140608
Tmem43	1.87	0.0150735	0.0394902
Mgme1	1.87	0.0012194	0.00460763
Dtd1	1.87	0.0020375	0.00718322
Dph5	1.87	0.000126186	0.00064219
Entpd7	1.87	0.00601252	0.0182023
Pafah1b2	1.87	2.87e-05	0.000174757
Cbx5	1.87	2.5e-06	2.04e-05
Limch1	1.87	0.000908815	0.00356369
RGD1562608	1.87	0.00343096	0.0112161
Cinp	1.87	0.00130609	0.00489743
Wdr18	1.86	0.00124316	0.00468388
Lgals3	1.86	0.0114497	0.0313969
Pter	1.86	0.00614724	0.0185743
Tnrc6a	1.86	5.03e-09	8.33e-08
Bbs5	1.86	0.00307737	0.0101961
Ppp2r1b	1.86	7.82e-06	5.59e-05
Zkscan8	1.86	1.4e-06	1.22e-05
Kcna2	1.86	0.000339706	0.00152063
Tamm41	1.86	0.00331691	0.0109046
Rbm46	1.86	0.00696207	0.0205844
Timp3	1.86	0.0108656	0.0300842
Tsr1	1.86	6.22e-11	1.63e-09
Col8a1	1.86	0.0116003	0.0317656
Mras	1.86	0.0026286	0.0088972
Dusp16	1.86	0.00379026	0.01223
Acsm5	1.86	3.08e-05	0.000186345
Zfp280d	1.85	3.22e-09	5.59e-08
Esf1	1.85	9.85e-07	8.84e-06
Ube2o	1.85	7.94e-05	0.00042802
Zwint	1.85	0.00452946	0.0142517
Dynlrb1	1.85	4.16e-05	0.000243214
Tnip1	1.85	9.71e-09	1.48e-07
Snn	1.85	0.0144347	0.0381631
Kxd1	1.85	4.68e-05	0.000269669
Ift43	1.85	0.0182387	0.0462454
Cdkn1a	1.85	0.00632072	0.0190009
Abcc2	1.85	5.9e-08	7.43e-07
Sbno1	1.85	7.05e-14	3.65e-12
Sdad1	1.84	0.00077284	0.00310582
Utp14a	1.84	0.000624163	0.00258448
Slc8a1	1.84	0.000222703	0.00105532
Osbpl9	1.84	2.54e-06	2.06e-05
Cdkl5	1.84	0.000449501	0.00194184
Cul4b	1.84	5.75e-06	4.25e-05
Fbxl4	1.84	0.00036954	0.00162999
Plekha2	1.84	1.36e-08	1.99e-07
Twistnb	1.84	1.51e-05	9.93e-05
RGD1304728	1.84	0.000134479	0.000678012
Sptan1	1.84	9.81e-07	8.82e-06
Wdr12	1.84	0.00101429	0.00393011
Mtap	1.84	5.96e-07	5.67e-06
Clec1a	1.84	0.000415753	0.00181411
Fam216a	1.84	0.000829016	0.00330784
Giot1	1.84	0.000696752	0.0028445
Fam126a	1.84	0.00110076	0.0042193
Pabpc1	1.84	5.08e-15	3.48e-13
Pin4	1.84	3.47e-07	3.52e-06
Pigt	1.84	5.6e-11	1.49e-09
Phc1	1.84	0.0149978	0.0393511
Dlg5	1.84	1.31e-05	8.81e-05
Aco2	1.84	2.06e-06	1.71e-05
Haus6	1.83	0.000132226	0.000669436
Zfp382	1.83	0.00791661	0.0230289
Ube3a	1.83	1.19e-07	1.37e-06
Ift57	1.83	0.000845323	0.00336204
Sp100	1.83	0.00468916	0.0146805
Tia1	1.83	0.00422028	0.0134079
Gtpbp4	1.83	1.52e-06	1.31e-05
Rbms1	1.83	2.62e-05	0.000161264
Vps36	1.83	0.000990691	0.00385201
Dnajc12	1.83	0.0176885	0.0451569
Mapkapk3	1.83	0.00405014	0.0129567
Zfp54	1.83	0.0089716	0.0256086
Ncoa7	1.83	1.04e-05	7.21e-05
Thg1l	1.83	0.00228696	0.00792675
Hnrnpa3	1.82	2.81e-05	0.00017169
Tab3	1.82	0.00198395	0.00702602
Irf2	1.82	5.42e-05	0.000306697
Ppp2ca	1.82	0.00169999	0.00616661
Ints2	1.82	0.000138677	0.000696491
Prkcb	1.82	0.000360911	0.00160002
Lztfl1	1.82	0.00720496	0.021204
Tpr	1.82	2.79e-13	1.27e-11
RGD1562114	1.82	0.00140349	0.00521776
Ube2f	1.82	1.71e-06	1.46e-05
Rasa2	1.82	0.00898031	0.0256195
Brd4	1.82	0.00442701	0.0139742
Degs1	1.82	4.85e-07	4.72e-06
Cnn2	1.82	0.0176041	0.0449706
Pum3	1.82	0.000111272	0.000576577
Zdhhc21	1.82	3.51e-05	0.000209495
Tmem123	1.82	3.44e-05	0.000205954
Acad9	1.82	1.6e-05	0.000104287
Pawr	1.82	0.001224	0.00461946
Smo	1.82	0.0177493	0.0452974
Aimp1	1.82	4.57e-06	3.45e-05
Dennd1b	1.82	6.76e-05	0.000372163
Prdx6	1.82	4.98e-07	4.84e-06
Pms1	1.81	0.00490635	0.0152873
Dnajc18	1.81	0.00635534	0.0190964
Cep70	1.81	0.0104343	0.0290645
Dcn	1.81	0.0121711	0.0330232
Zcchc7	1.81	1.85e-07	2.03e-06
Nr3c2	1.81	2.68e-06	2.16e-05
Aqp3	1.81	0.00358234	0.0116502
Srcap	1.81	0.000338114	0.0015148
Man2b2	1.81	0.000679667	0.00278417
Tacc3	1.81	0.00027908	0.00128293
Arrb1	1.81	0.00482295	0.0150573
Amer1	1.81	0.000341701	0.00152738
Gcc2	1.81	3.05e-07	3.17e-06
Ttll12	1.81	9.16e-05	0.000485744
Enpp4	1.8	5.4e-05	0.00030583
Glb1l	1.8	0.000107221	0.000557611
Ipo7	1.8	1.84e-05	0.0001174
Clu	1.8	0.0127153	0.0343092
Ank3	1.8	0.00297133	0.00989498
Eif3m	1.8	0.000362967	0.00160642
Amdhd2	1.8	0.015372	0.0400848
Pcm1	1.8	4.36e-11	1.2e-09
Rrp9	1.8	0.00174675	0.00630414
P4ha1	1.8	7.12e-07	6.63e-06
Helz	1.8	3.37e-07	3.45e-06
Sltm	1.8	1.62e-05	0.000105019
Fcer1g	1.8	0.00872668	0.025016
Apex1	1.8	0.00238992	0.0082224
Rsl1d1l1	1.79	0.0029754	0.00990012
Rrbp1	1.79	7.49e-12	2.45e-10
Setmar	1.79	0.0143707	0.0380365
Ly49s6	1.79	0.0163013	0.0421854
Rad50	1.79	0.00036466	0.00161209
Ccdc28a	1.79	0.00134585	0.00502909
Golim4	1.79	1.03e-06	9.22e-06
Klhl5	1.79	0.000565928	0.00237076
Kif5a	1.79	0.0194762	0.0488539
Cmas	1.79	0.000122669	0.000627958
Plscr4	1.79	0.00862045	0.0247459
Igfbp7	1.79	5.07e-05	0.000289675
Bcl9	1.79	0.00788445	0.0229396
Arpin	1.79	0.00243135	0.00833569
RGD1309139	1.79	0.00130138	0.00488444
Rbm34	1.79	4.31e-05	0.000250947
Sgo1	1.79	0.00954326	0.026951
Hdhd2	1.79	0.00320124	0.0105597
Phf14	1.79	2.27e-07	2.43e-06
Mt-co1	1.78	8.07e-07	7.42e-06
Tmtc4	1.78	0.000725352	0.00294211
Ndufaf5	1.78	0.000275543	0.00126779
Erich1	1.78	0.00141835	0.00526053
Zbtb8os	1.78	2.06e-05	0.000130141
Casp12	1.78	0.0180178	0.0458334
Zkscan1	1.78	1.93e-06	1.62e-05
RGD1563680	1.78	0.000370563	0.00163358
Casp1	1.78	0.0172487	0.0442141
Dqx1	1.78	0.000721061	0.00292774
Cnpy4	1.78	0.00239536	0.00823748
Mesd	1.78	1.57e-05	0.000102932
Exoc6b	1.78	4.71e-07	4.59e-06
Phc3	1.78	1.87e-05	0.000119203
Rtca	1.78	0.000841548	0.00335187
Stam2	1.78	1.39e-06	1.21e-05
Phldb1	1.78	0.0146584	0.0386611
Smarce1	1.78	8.67e-06	6.12e-05
Tmem50b	1.78	0.000236572	0.00111297
Utp23	1.78	0.00151355	0.00555971
Ybx3	1.78	0.000181515	0.000883084
Zfp106	1.78	1.02e-12	4.05e-11
Ppil4	1.78	2.56e-06	2.08e-05
Resf1	1.78	8.93e-08	1.07e-06
Mospd2	1.78	1.22e-05	8.27e-05
Hic2	1.78	0.00104098	0.00401569
Rrs1	1.77	4.68e-06	3.52e-05
Ugt2b35	1.77	0.000266568	0.001233
Nipa1	1.77	0.00961576	0.027107
Col4a4	1.77	0.000251806	0.00117373
Ncr1	1.77	0.0133559	0.0357976
Arap2	1.77	0.00461836	0.0145023
Slc25a19	1.77	0.0135814	0.0363026
Gtf2e1	1.77	0.00196626	0.00697123
Bach1	1.77	7.32e-05	0.000398776
Wrn	1.77	1.78e-06	1.51e-05
Selenbp1	1.77	0.000451385	0.00194719
Ddx10	1.77	0.000128334	0.00065122
Cox17	1.77	4.14e-06	3.16e-05
Tlr3	1.77	0.000152784	0.000756683
Tpm3	1.77	4.46e-05	0.00025859
Pprc1	1.77	0.000113846	0.000587393
Ralgps1	1.77	0.00441629	0.0139486
Pgm2	1.77	0.000627583	0.00259521
Pds5b	1.77	1.65e-07	1.83e-06
Polr1e	1.76	0.0199588	0.0498175
Tbp	1.76	0.000102392	0.000534985
Zc3h12c	1.76	6.25e-05	0.00034716
Cfdp1	1.76	1.49e-05	9.83e-05
Mipol1	1.76	0.0116682	0.0319065
Arf3	1.76	0.00339829	0.0111394
Ppp3ca	1.76	8.58e-06	6.07e-05
Ddx55	1.76	0.0025769	0.00875242
Hspd1	1.76	9.72e-08	1.15e-06
Emp2	1.76	0.0188311	0.047457
Rpl21	1.76	5.1e-07	4.94e-06
Pak1ip1	1.76	0.00220823	0.00769862
Dmtf1	1.76	3.73e-06	2.9e-05
Nol6	1.76	0.00949474	0.0268672
Srfbp1	1.76	0.000906621	0.00355865
Mat2a	1.76	0.00103799	0.00400712
Lyplal1	1.76	0.000151995	0.000754206
Sall1	1.75	0.00466737	0.014624
Rpl23	1.75	2.26e-05	0.000141731
Adam19	1.75	0.0140077	0.0372391
Marveld2	1.75	0.00116207	0.00442147
Lyar	1.75	0.00174379	0.00629779
Hps3	1.75	0.00877152	0.025129
Grk3	1.75	0.0162248	0.0419945
Lmna	1.75	0.000258937	0.00120298
Filip1	1.75	0.00447033	0.0140854
Zfp326	1.75	0.00878027	0.0251403
Ralb	1.75	0.000744873	0.00300884
Mphosph6	1.75	0.00286463	0.00959874
Rrp12	1.75	0.00154328	0.00565569
Zc3h15	1.75	1.36e-07	1.54e-06
Fam13a	1.75	0.000451072	0.00194656
Taok3	1.75	0.000303902	0.00138125
Tbl1x	1.74	1.68e-09	3.17e-08
Fyb1	1.74	0.000179355	0.000874203
Rassf8	1.74	9.08e-06	6.36e-05
Them6	1.74	0.00841696	0.0242773
Dgke	1.74	0.00377032	0.0121682
Ctsz	1.74	0.000489679	0.0020894
Pi4ka	1.74	2.87e-12	1.02e-10
Iqgap1	1.74	5.76e-05	0.000322381
Xrcc4	1.74	0.0191767	0.0481876
Nup107	1.74	0.000170914	0.000837485
Prr13	1.74	0.00196374	0.0069639
Ralgapa2	1.74	1.09e-10	2.73e-09
Stambpl1	1.73	0.00572257	0.0174458
Leng8	1.73	2.03e-06	1.69e-05
Wdr55	1.73	3.48e-08	4.61e-07
Eif1ax	1.73	0.000136817	0.000688253
Ndufaf4	1.73	0.00192461	0.00684369
Lamb1	1.73	0.00171978	0.00622398
Bzw2	1.73	0.00726049	0.021346
Glrx2	1.73	0.0064906	0.0194099
Nsmce2	1.73	0.00176681	0.00635896
Dis3	1.73	1.35e-09	2.61e-08
Brix1	1.73	0.00142315	0.00527406
Rps27a	1.73	5.23e-06	3.89e-05
Senp1	1.73	0.0010489	0.00404427
Nedd4	1.73	2.93e-06	2.34e-05
Plce1	1.72	8.05e-05	0.000433681
Itgav	1.72	2.77e-07	2.91e-06
Mettl3	1.72	8.58e-06	6.07e-05
Bod1l1	1.72	2.83e-13	1.28e-11
Lcp1	1.72	0.00996986	0.0279895
Pggt1b	1.72	0.000437648	0.00189523
Chordc1	1.72	4.97e-06	3.71e-05
Irgm	1.72	0.000205766	0.000987284
Riok2	1.72	0.000423334	0.00183984
Anapc1	1.72	1.62e-09	3.07e-08
Dsp	1.72	2.63e-05	0.000161309
Lmo7	1.72	0.00119312	0.0045227
Ctdspl	1.72	0.00233147	0.00805145
Mettl15	1.72	0.00258392	0.00877056
Ofd1	1.72	0.00259527	0.00880146
Bhlhb9	1.71	0.00544559	0.0167216
Ezh2	1.71	0.00201115	0.00710973
Stxbp6	1.71	0.00225381	0.00783143
Rhbdd2	1.71	0.0181989	0.0461892
Arpc2	1.71	3.79e-08	4.96e-07
Ufsp2	1.71	3.02e-06	2.4e-05
Sarnp	1.71	6.07e-06	4.47e-05
Fmnl2	1.71	2.37e-05	0.000147718
Ptpn21	1.71	4.78e-11	1.29e-09
Cemip	1.71	0.00846465	0.024388
Utp3	1.71	0.00407535	0.0130293
Tmem245	1.71	1.48e-07	1.67e-06
Ywhag	1.71	8.94e-06	6.28e-05
Zmynd19	1.71	0.00366582	0.0118798
Zfp955a	1.71	0.00600227	0.0181854
Eef1e1	1.71	0.00315475	0.01042
Cfap20	1.71	0.000142408	0.00071204
Dctn1	1.7	4.52e-05	0.000261789
Hivep2	1.7	0.00250251	0.00854416
Mtfr2	1.7	1.36e-06	1.18e-05
Ralgps2	1.7	0.0021778	0.00760713
Zfp518a	1.7	0.000393416	0.00172656
Eif3c	1.7	3.68e-07	3.71e-06
Tubb4b	1.7	4.99e-05	0.000285195
Arhgap5	1.7	6.95e-08	8.58e-07
Pde4dip	1.7	1.47e-07	1.66e-06
Rnf219	1.7	0.00279532	0.00939459
Nme2	1.7	5.1e-09	8.42e-08
Stk3	1.7	0.000829606	0.00330935
Ctnnal1	1.7	0.000327796	0.00147532
Sdcbp	1.7	0.00524381	0.0161908
Nostrin	1.7	0.00162904	0.00593531
Pfn1	1.7	2.36e-06	1.93e-05
Cnot4	1.7	1.91e-06	1.61e-05
Hddc2	1.7	0.00926526	0.0263128
Tmem207	1.7	0.00764658	0.0223429
Acaa2	1.69	0.000419635	0.00182657
Ppip5k1	1.69	4.37e-05	0.00025414
Fen1	1.69	0.0104428	0.029083
Washc2c	1.69	2.16e-07	2.32e-06
Srsf11	1.69	1.03e-05	7.1e-05
Dnajc15	1.69	0.000876813	0.00346331
Ddx27	1.69	4.4e-06	3.33e-05
Mfge8	1.69	0.00305652	0.0101378
Wdhd1	1.69	0.00840553	0.0242488
Zbtb34	1.69	6.82e-05	0.000375309
Nop2	1.69	3.18e-05	0.000191999
Slk	1.69	1.1e-08	1.64e-07
Zfp2	1.69	0.00857725	0.02464
Kras	1.69	8.53e-06	6.04e-05
[truncated: 2,601 more rows]
