# Supplementary material for: mRNA-miRNA networks identify metabolic pathways associated to the anti-tumorigenic effect of thyroid hormone on preneoplastic nodules and hepatocellular carcinoma
Source: Front Oncol. 2022 Sep 20;12:941552. doi: 10.3389/fonc.2022.941552 (PMC9530455; doi:10.3389/fonc.2022.941552)
Supplement: Supplementary file 1 [file DataSheet_1.zip › Suppl. Table 3.XLSX]

## Sheet: RNAs_treated_4d_vs_nodules_14
Supplementary Table 3. Genes differentially expressed between nodules with and without T3 treatment.
	FC	pvalue	padj
Mmd2	1044.17	9.1e-19	1.18e-16
Shh	773.72	3.43e-12	1.58e-10
Rpl8	297.06	0.00546874	0.0222513
Adcy10	62.4	8.7e-102	6.66e-98
Med22	58.55	0.0075609	0.0289343
Cux2	32	2.21e-34	1.17e-31
Fndc5	31.1	6.07e-27	1.86e-24
Prss32	29.32	5.12e-05	0.000428923
Zdbf2	26.07	0.00119816	0.00633027
Acot5	25.63	1.42e-45	1.67e-42
Slc4a8	23.54	4.65e-13	2.57e-11
Abca16	21.1	0.00025209	0.00169257
Tnnc2	20.19	6.84e-05	0.000549546
Dnah8	18.81	0.000366107	0.00233136
Slc25a45	17.41	4.07e-55	7.8e-52
Iqch	17.09	3.58e-08	7.28e-07
Sema5b	16.86	7.82e-06	8.57e-05
Acsm5	16.79	5.45e-121	8.34e-117
Fam177a1	16.7	2.79e-86	1.07e-82
Gdnf	15.76	1.19e-05	0.000122001
Cacnb4	15.19	1.39e-08	3.13e-07
Slc16a14	13.52	1.7e-25	4.73e-23
Gpx5	13.26	0.00971642	0.0353293
Zfp354a	12.97	4.8e-29	1.88e-26
Trim36	12.96	4.34e-13	2.42e-11
Akr1b7	12.45	8.97e-07	1.27e-05
Dio1	12.31	5.58e-90	2.85e-86
Vamp5	11.29	0.0140415	0.0474714
Pdp2	10.9	6.92e-73	2.12e-69
Abcg5	10.76	6.03e-27	1.86e-24
Gpd2	10.56	2.98e-70	7.6e-67
Abcg8	10.48	4.21e-14	2.79e-12
Pdilt	10.27	0.00859893	0.0320967
Slc25a30	10.23	1.08e-12	5.52e-11
Adgrf3	9.72	1.01e-06	1.4e-05
Slc43a1	9.27	4.46e-20	6.64e-18
Acsbg1	9.12	0.00605229	0.0241697
Trhde	8.9	1.15e-07	2.1e-06
RGD1305733	8.71	5.61e-05	0.000463396
Slc16a11	8.39	3.46e-09	8.88e-08
Nacad	8.21	0.010827	0.0386695
Acot1	8	0.00503836	0.0208378
Cpt1a	7.85	2.46e-43	2.51e-40
Fasn	7.82	1.28e-08	2.91e-07
Pdxk	7.76	4.63e-38	3.38e-35
Igfbp2	7.53	1.62e-13	9.84e-12
Rgs16	7.48	3.93e-05	0.000343971
Serpina6	7.35	4.13e-12	1.88e-10
Me1	7.19	2.24e-27	7.44e-25
Abcd2	7.19	1.53e-26	4.51e-24
Ecel1	7.17	5.44e-07	8.24e-06
Nat8f2	7.08	0.000106056	0.000799337
Togaram2	7.05	7.41e-05	0.000587713
Abhd1	7.03	2.66e-17	2.81e-15
Ppm1e	7	0.00375984	0.0164098
Otogl	6.86	2.75e-05	0.000254339
Mfsd2a	6.83	1.37e-13	8.45e-12
Plekhb1	6.82	2.39e-30	1.02e-27
Snrnp25	6.81	8.18e-53	1.39e-49
RGD1563334	6.73	0.0080523	0.0304421
Gck	6.6	6.34e-15	4.85e-13
Lepr	6.59	1.11e-18	1.41e-16
Ranbp17	6.58	1.68e-12	8.19e-11
Paqr9	6.53	1.13e-15	9.51e-14
UST4r	6.4	5.01e-14	3.28e-12
Ceacam16	6.38	0.00269199	0.0123659
Kcnh1	6.35	0.00353581	0.0156054
Zbtb8b	6.31	0.000460125	0.00283118
Sult2a6	6.2	1.76e-10	5.93e-09
Acsf2	6.12	1.16e-23	2.57e-21
Slc25a12	6.08	2.19e-27	7.44e-25
Elovl2	6	9.15e-24	2.06e-21
Sned1	5.87	6.05e-16	5.35e-14
Cacna1a	5.86	9.69e-08	1.79e-06
Coq10a	5.83	2.68e-28	9.76e-26
Slc25a25	5.81	2.94e-15	2.36e-13
Fuom	5.76	1.28e-10	4.42e-09
Thrsp	5.74	6.2e-09	1.51e-07
Slc24a2	5.63	0.000100318	0.000761711
Apoa4	5.62	1.69e-14	1.2e-12
Noct	5.55	4.6e-15	3.56e-13
Trim24	5.54	5.41e-24	1.29e-21
Usp2	5.48	7.93e-07	1.14e-05
Apoc2	5.43	1.18e-07	2.13e-06
Foxg1	5.36	2.82e-05	0.000260019
Cyp2e1	5.33	3.87e-27	1.23e-24
Dmtn	5.13	1.52e-28	5.69e-26
Nfkbiz	4.87	8.55e-21	1.41e-18
Lhx8	4.86	0.000965097	0.00529386
Pex11a	4.85	1.74e-33	8.61e-31
Tmem30b	4.84	7.7e-13	4.09e-11
Abcb7	4.79	1.02e-13	6.42e-12
Srd5a1	4.77	3.27e-12	1.51e-10
Vnn1	4.76	2.15e-08	4.61e-07
Lin7a	4.72	4.5e-11	1.71e-09
Pdk4	4.62	1.28e-06	1.73e-05
Nr1h5	4.61	0.00451526	0.0190922
Rubcnl	4.55	8.02e-06	8.73e-05
Pdhb	4.48	6.33e-32	2.94e-29
Slc25a47	4.45	1.43e-10	4.9e-09
Akr1c14	4.44	1.35e-47	1.87e-44
Upp2	4.39	0.000318819	0.0020707
Epha4	4.34	1.06e-07	1.94e-06
Kbtbd11	4.2	2.11e-05	0.000202547
Cxcl12	4.2	2.12e-09	5.72e-08
Tmem135	4.19	7.47e-22	1.39e-19
Nexmif	4.19	0.00933976	0.0342899
Etnppl	4.18	3.58e-09	9.14e-08
Adam22	4.17	0.00833813	0.0313068
Mpc2	4.15	5.04e-45	5.51e-42
Ppargc1a	4.1	6.88e-14	4.46e-12
Agxt	4.09	1.1e-12	5.6e-11
Lect2	4.07	3.12e-20	4.78e-18
Mlc1	4.07	0.000549564	0.00327748
Higd1a	4.05	1.47e-57	3.22e-54
Col4a3	4.04	9.26e-16	7.93e-14
Onecut1	4.04	0.000668219	0.00387496
Prodh1	4.03	2.33e-12	1.11e-10
Abhd2	4.02	2.26e-12	1.09e-10
Rbfox1	4.02	0.000100183	0.000761064
Slc6a13	3.97	5.85e-12	2.62e-10
Kif5c	3.96	0.0054938	0.0223321
Arhgef37	3.94	3.86e-10	1.21e-08
Cdo1	3.92	1.46e-15	1.22e-13
Abcd3	3.92	4.62e-25	1.2e-22
Phospho1	3.92	1.83e-05	0.000178867
Igfbp1	3.91	6e-10	1.8e-08
Cyp2c7	3.89	0.001526	0.00773094
Ces2e	3.82	1.77e-12	8.59e-11
C17h6orf52	3.75	0.00498274	0.0206524
Cldn1	3.74	1.18e-09	3.36e-08
Apol9a	3.72	2.19e-21	3.86e-19
Nsmf	3.72	4.24e-25	1.12e-22
Cyp7a1	3.72	2.88e-09	7.51e-08
Pim3	3.71	1.05e-13	6.61e-12
Aspg	3.7	5.18e-09	1.28e-07
Zfp189	3.67	3.08e-12	1.43e-10
Gpr146	3.66	2.95e-10	9.51e-09
Tstd1	3.6	2.01e-10	6.68e-09
Cep85l	3.6	1.11e-19	1.56e-17
Gde1	3.6	9.89e-23	2.05e-20
Ech1	3.59	6.61e-29	2.53e-26
Tas1r1	3.58	1.45e-08	3.24e-07
Fgf21	3.58	0.000243118	0.00164532
Epha3	3.57	9.83e-05	0.000752197
Cyp4a1	3.57	2.52e-13	1.48e-11
Slc13a5	3.56	0.00778619	0.0296631
Nova1	3.54	4.79e-05	0.000404775
Slc22a7	3.51	5.92e-09	1.45e-07
2021-03-01	3.5	3.97e-12	1.81e-10
Adamts10	3.5	1.01e-16	9.81e-15
Pdzk1	3.49	9.6e-25	2.41e-22
Adtrp	3.47	4.64e-40	3.95e-37
Cyp4a8	3.47	0.00965629	0.0352361
A1bg	3.43	0.00398622	0.0172114
Apbb3	3.42	4.06e-17	4.2e-15
Cyp2c6v1	3.42	2.87e-09	7.49e-08
Mpv17l	3.39	1.15e-19	1.6e-17
Pctp	3.39	9.22e-22	1.7e-19
Rin2	3.38	1.31e-39	1.05e-36
Prlr	3.37	0.00137629	0.00710891
Astn2	3.37	9.85e-15	7.22e-13
Crat	3.37	1.62e-16	1.52e-14
Tsc22d3	3.36	5.5e-13	3e-11
Kyat1	3.36	7.87e-18	9.06e-16
Nr0b2	3.34	1.01e-07	1.86e-06
Agt	3.33	6.28e-16	5.53e-14
Depp1	3.32	7.11e-06	7.89e-05
Plcb4	3.3	1.89e-11	7.78e-10
Slc22a5	3.29	2.85e-27	9.28e-25
Gnpnat1	3.26	1.24e-29	5.01e-27
Polg2	3.23	1.51e-13	9.26e-12
Lactb2	3.22	2.33e-23	5.11e-21
Sat2	3.21	7.38e-06	8.17e-05
Apof	3.2	3.61e-12	1.66e-10
Ulk2	3.19	3.52e-20	5.34e-18
Atf5	3.19	2.76e-14	1.88e-12
Prss35	3.15	0.00333415	0.0148481
Lpin1	3.15	0.00232218	0.0109493
Crcp	3.14	1.98e-09	5.35e-08
Egr1	3.13	0.000263153	0.00175479
Ung	3.11	2.05e-15	1.69e-13
Eno1	3.11	1.06e-37	7.05e-35
Pck1	3.1	6.2e-05	0.000504779
Elovl6	3.1	3.32e-08	6.79e-07
Slc25a2	3.09	0.000249527	0.00167904
Gls2	3.08	1.45e-06	1.94e-05
Angpt2	3.08	7.78e-05	0.00061341
Mgll	3.07	4.96e-13	2.73e-11
Ggct	3.07	1.59e-19	2.19e-17
Dnaja1	3.06	1.15e-45	1.47e-42
Slc25a22	3.06	1.88e-08	4.07e-07
Setbp1	3.06	2.56e-12	1.22e-10
Fkbp4	3.05	1.06e-36	6.75e-34
Abhd8	3.05	0.00133334	0.00692676
Mafb	3.04	0.000909239	0.00502163
Slc16a13	3.04	3.74e-05	0.000329129
Nrp1	3.04	1.23e-16	1.18e-14
Eci1	3.03	2.71e-14	1.86e-12
Magi3	3.03	1.77e-19	2.41e-17
Gpr88	3.03	0.0116562	0.0411039
Ksr2	3.02	9e-07	1.27e-05
Slc27a5	3.02	1.85e-08	4.01e-07
Sel1l3	2.99	3.84e-12	1.76e-10
Hsdl2	2.98	4.88e-14	3.21e-12
Dgat2	2.98	2.15e-13	1.28e-11
Fabp12	2.97	0.00524236	0.0215131
Hsd17b7	2.97	2.21e-14	1.53e-12
Slc38a2	2.96	1.43e-20	2.29e-18
Gpx1	2.94	7.26e-12	3.21e-10
Sesn1	2.93	1.87e-18	2.29e-16
Ppidl1	2.92	1.24e-09	3.5e-08
Aldh1b1	2.91	1.29e-05	0.000132152
Slc13a3	2.91	0.00431471	0.0184066
Smlr1	2.91	8.69e-11	3.14e-09
Mylk3	2.9	0.0121978	0.0426504
RGD1562392	2.89	9.52e-12	4.08e-10
Slc25a15	2.89	2.11e-15	1.73e-13
Tmem14c	2.89	6.54e-38	4.55e-35
Ppargc1b	2.89	2.08e-05	0.000199665
Tex264	2.89	4.04e-14	2.69e-12
Mpc1	2.89	3.09e-19	4.16e-17
Sfmbt2	2.88	2.63e-07	4.36e-06
Hey2	2.87	0.00794231	0.0300931
Sdhd	2.87	5.19e-22	9.82e-20
Uqcrb	2.86	5.85e-11	2.19e-09
Ccn2	2.86	8.15e-11	2.98e-09
Sema3d	2.86	1.48e-10	5.05e-09
Ccdc141	2.86	1.69e-14	1.2e-12
Xkr9	2.85	1.23e-14	8.87e-13
Tnni3	2.84	0.00485911	0.0202276
Hsd17b6	2.83	0.00274186	0.0125498
Cacna2d4	2.83	0.00514748	0.021224
Pemt	2.83	2.25e-10	7.42e-09
Agtr1a	2.82	9.79e-13	5.12e-11
Pank1	2.82	2.18e-30	9.55e-28
Gtf2ird2	2.77	0.00644536	0.0254606
Acaca	2.77	3.66e-10	1.16e-08
Acot3	2.75	1.13e-06	1.55e-05
Per3	2.74	0.00136118	0.00705223
Asl	2.73	6.88e-28	2.4e-25
Zbtb16	2.73	8.76e-05	0.000679991
Rad51c	2.73	0.00353243	0.015595
Pde8b	2.72	0.00658684	0.0258926
Ugt2b17	2.71	2.77e-11	1.1e-09
B4galnt1	2.71	3.2e-08	6.58e-07
Ccdc125	2.7	1.05e-11	4.46e-10
Mrpl20	2.7	1.32e-12	6.58e-11
Sh3gl3	2.7	8.93e-07	1.27e-05
NEWGENE_6497122	2.7	0.000756375	0.0043159
Ppp1r15a	2.69	1.49e-18	1.86e-16
Plin2	2.69	5.03e-16	4.53e-14
Pxmp2	2.68	9.38e-16	7.93e-14
Acot4	2.68	1.5e-13	9.24e-12
Tmc3	2.68	1.76e-08	3.86e-07
Arg1	2.67	1.55e-17	1.7e-15
Dusp1	2.67	3.1e-06	3.81e-05
Tpst1	2.67	2.88e-21	5.01e-19
Cgrrf1	2.67	7.2e-26	2.04e-23
Slc25a32	2.66	2.08e-08	4.46e-07
Bscl2	2.66	7.35e-14	4.75e-12
Fpgs	2.65	1.49e-09	4.15e-08
RGD1563888	2.65	5.98e-07	8.96e-06
Sall1	2.64	3.54e-09	9.06e-08
Vav2	2.64	2.76e-18	3.28e-16
Timm10	2.64	2.17e-15	1.77e-13
RGD1309350	2.63	7.05e-34	3.6e-31
Dlat	2.63	9.71e-13	5.09e-11
Nxpe2	2.63	1.04e-07	1.92e-06
Plekha4	2.61	9.76e-07	1.37e-05
Naa20	2.61	1.12e-20	1.82e-18
Smim1	2.6	4.94e-05	0.000414672
Depdc1	2.6	0.000616963	0.00362996
Pcsk6	2.6	5.27e-20	7.69e-18
Ubac1	2.6	2.49e-10	8.12e-09
Ldha	2.59	1.25e-16	1.19e-14
H6pd	2.59	7.79e-08	1.48e-06
Nf1x	2.58	9.34e-06	9.96e-05
Fitm2	2.58	9.88e-17	9.77e-15
Tcp11l2	2.58	9.98e-17	9.79e-15
Acadvl	2.58	2.61e-19	3.53e-17
Cox7a2l2	2.57	2.1e-16	1.92e-14
Tp53inp2	2.56	1.25e-07	2.25e-06
Spsb4	2.56	5.31e-05	0.000442155
Slc35g1	2.55	0.000126171	0.00092989
Insig2	2.54	1.9e-10	6.34e-09
Egf	2.54	0.00204236	0.00982799
Adamtsl4	2.54	1.18e-09	3.36e-08
Oas1a	2.53	8.73e-08	1.63e-06
Chordc1	2.53	3.03e-21	5.22e-19
Decr1	2.53	5.16e-16	4.59e-14
Apom	2.53	0.0014893	0.00758013
Ppif	2.53	1.21e-08	2.77e-07
Shcbp1	2.53	3.36e-05	0.000300546
Ndufb3	2.53	1.94e-20	3.06e-18
Enah	2.52	0.00186448	0.00910542
Aacs	2.51	2.59e-06	3.25e-05
Slc29a1	2.51	6.38e-13	3.42e-11
Ankrd37	2.51	0.0108728	0.0388061
Car7	2.51	0.00393903	0.0170509
Spata2L	2.5	0.00053509	0.00320424
Mt-nd4	2.5	7.39e-06	8.17e-05
Ndufaf4	2.5	3.93e-10	1.23e-08
Fzd1	2.5	1.31e-05	0.000133586
Qrsl1	2.5	1.86e-07	3.21e-06
Oaf	2.49	8.91e-11	3.21e-09
Eef1b2	2.49	9.78e-39	7.49e-36
Cdc45	2.48	0.00375735	0.0164058
Ak2	2.48	7.82e-14	5e-12
Hbb	2.48	2.19e-08	4.69e-07
Slc37a4	2.48	2.96e-12	1.38e-10
Yod1	2.48	2.4e-07	4.03e-06
Golt1a	2.48	1.05e-09	3.04e-08
Dcaf6	2.47	6.75e-36	4.14e-33
Isg15	2.47	0.000156681	0.00112444
Dexi	2.47	4.61e-07	7.12e-06
Scd	2.47	0.00362578	0.0159382
Cdkn3	2.47	0.000181182	0.00127812
Tmem86a	2.46	1.04e-07	1.91e-06
Hyls1	2.46	0.000955426	0.00524269
Ndufb9	2.46	1.04e-21	1.89e-19
Ndufa3	2.46	0.00166841	0.0083203
Oca2	2.46	0.0102142	0.0368975
Sirt3	2.45	3.55e-09	9.08e-08
Got1	2.45	1.11e-06	1.53e-05
Kynu	2.45	3.46e-07	5.54e-06
Letm1	2.44	1.03e-17	1.16e-15
Slc23a1	2.44	2.13e-08	4.56e-07
Hrg	2.43	4.66e-05	0.000395178
Plin5	2.42	0.00443281	0.0188005
Etfb	2.42	1.41e-16	1.32e-14
Gramd1c	2.42	7.83e-14	5e-12
Atg4c	2.42	4.28e-11	1.63e-09
Pfkfb1	2.42	6.08e-05	0.000495848
Slc16a1	2.41	4.33e-28	1.54e-25
Dcst1	2.41	0.000321429	0.00208589
Sdr42e1	2.41	1.47e-10	5.01e-09
Cox6c	2.4	5.48e-18	6.4e-16
Krt222	2.4	0.00202586	0.00976277
Polq	2.38	0.00156469	0.00788784
Cebpa	2.37	6.31e-06	7.05e-05
Ndufv2	2.37	1.12e-17	1.25e-15
Trpm2	2.37	1.77e-08	3.86e-07
Tctn3	2.37	0.000100651	0.000763479
Tbkbp1	2.37	0.00014399	0.0010481
Prss53	2.36	0.000447396	0.00276732
Dscc1	2.36	0.010932	0.0389993
Cipc	2.36	1.39e-10	4.76e-09
Errfi1	2.36	1.95e-05	0.0001888
Tpmt	2.35	5.54e-13	3.01e-11
Elovl5	2.35	4.43e-06	5.17e-05
Serpina3c	2.35	5.91e-05	0.000484466
Them4	2.35	0.000278873	0.00184729
Cyp4a3	2.35	1.69e-06	2.23e-05
Rell1	2.34	7.45e-14	4.79e-12
Acot12	2.34	2.53e-15	2.05e-13
Chic1	2.33	0.000185964	0.00130704
N6amt1	2.33	1.15e-12	5.82e-11
Mbl2	2.32	2.51e-07	4.19e-06
Creb3l3	2.32	1.79e-08	3.89e-07
Pcsk5	2.32	2.66e-05	0.000248203
Wnt4	2.31	0.000638431	0.00373047
Lgr4	2.31	7.66e-12	3.36e-10
Fabp2	2.3	0.00131873	0.00686252
Cdk2	2.3	0.00012495	0.00092222
Rbp4	2.3	4.17e-10	1.29e-08
Csrp2	2.29	1.94e-05	0.000188272
Tmem41b	2.29	8.95e-10	2.62e-08
Deptor	2.29	1.58e-14	1.14e-12
Dusp11	2.29	0.00032507	0.00210505
Acot13	2.29	7.78e-10	2.3e-08
Sestd1	2.29	7.15e-18	8.29e-16
Dao	2.29	0.000826853	0.00464195
Nudt8	2.28	6.09e-11	2.27e-09
Rasd1	2.28	3.88e-06	4.6e-05
Apmap	2.27	7.73e-10	2.29e-08
Ptpn21	2.27	8.74e-35	4.96e-32
Dtwd2	2.27	8.53e-05	0.000664196
Atp5mf	2.26	8.36e-24	1.91e-21
Trib3	2.26	1.13e-05	0.000117502
Sc5d	2.26	2.81e-22	5.63e-20
Slc26a6	2.26	5.14e-07	7.84e-06
Mdh1	2.26	9.49e-11	3.38e-09
Cyp2a1	2.26	0.000181884	0.00128189
Sucla2	2.26	3.84e-15	3.02e-13
Sec14l2	2.25	1.08e-07	1.97e-06
Gne	2.25	8.21e-07	1.18e-05
Ndufb7	2.25	2.72e-14	1.86e-12
Stxbp5l	2.24	0.000396207	0.00249196
Herpud1	2.24	3.77e-06	4.51e-05
Wfdc11	2.24	1.33e-05	0.000135279
Cyp2c22	2.24	4.2e-07	6.58e-06
Pald1	2.24	3.1e-07	5.04e-06
Oas1k	2.23	9.93e-06	0.000104486
Slc19a2	2.23	0.000292444	0.00192388
Chchd3	2.23	1.66e-18	2.05e-16
Mreg	2.23	1.86e-05	0.000181556
Acot2	2.23	3.79e-06	4.53e-05
Klf9	2.22	1.34e-07	2.39e-06
Ablim3	2.22	1.32e-06	1.79e-05
S100a13	2.22	0.0141585	0.0477194
Stat5b	2.21	2.74e-07	4.51e-06
Fam126b	2.21	4.17e-05	0.00036018
Gpcpd1	2.21	6.5e-12	2.89e-10
Magoh	2.21	7.97e-14	5.04e-12
Slc7a2	2.21	0.000454813	0.00280639
F10	2.21	5.46e-09	1.34e-07
Timm8b	2.2	6.41e-09	1.55e-07
Commd6	2.2	5.73e-09	1.41e-07
Cyc1	2.2	4.25e-10	1.31e-08
Mrps36	2.2	0.00065095	0.00379205
Otub2	2.19	7.32e-05	0.000582718
Coq10b	2.19	1.3e-09	3.64e-08
RT1-S3	2.19	1.52e-07	2.69e-06
Timm21	2.19	6.77e-08	1.31e-06
Acot8	2.19	1.93e-07	3.32e-06
Apoc4	2.19	3.78e-10	1.2e-08
Arrdc2	2.19	0.00560111	0.0226934
Rasgef1b	2.18	1.4e-05	0.000141512
Satb2	2.18	0.0103969	0.0374058
Esrra	2.18	3.42e-08	6.98e-07
Cry1	2.18	2.57e-05	0.000240127
Shc1	2.18	8.51e-42	8.15e-39
Coa7	2.17	3.91e-13	2.19e-11
Gch1	2.17	3.81e-11	1.46e-09
Acer2	2.17	5.39e-08	1.06e-06
Pim1	2.17	0.000387702	0.0024465
Il6r	2.16	0.00028406	0.0018784
Hspb11	2.16	2.06e-05	0.000198279
Tor3a	2.16	0.0149366	0.0499245
Kctd14	2.16	0.00173101	0.00858382
Sptbn2	2.16	5.32e-18	6.26e-16
Alas2	2.15	0.00726367	0.0279646
Tent5c	2.15	1.64e-05	0.00016253
Pla2g16	2.15	0.000313731	0.00204198
Flad1	2.15	8.01e-13	4.24e-11
Slc26a1	2.15	5.3e-08	1.05e-06
Dnajc19	2.15	9.4e-17	9.47e-15
Inpp4b	2.14	1.72e-09	4.71e-08
Aspdh	2.14	8.89e-05	0.000689944
Ptpdc1	2.14	0.000647397	0.00377423
Pradc1	2.14	0.000153836	0.00110662
Cox10	2.14	1.26e-07	2.27e-06
Grhpr	2.14	5.11e-10	1.56e-08
Ptgfr	2.13	0.000226381	0.00154916
Sult1c2a	2.13	1.19e-08	2.73e-07
Ankrd33b	2.13	1.32e-06	1.79e-05
Llph	2.12	6.17e-07	9.16e-06
Slco5a1	2.12	0.00802982	0.0303646
Rpp21	2.12	6.59e-05	0.000533163
Mki67	2.12	7.05e-06	7.83e-05
Clcn4	2.12	2.63e-11	1.05e-09
Taf1b	2.11	0.00114431	0.00610418
Hmgcs1	2.11	5.44e-05	0.000451378
Amigo1	2.11	0.00166297	0.00829587
Klf13	2.11	0.00146266	0.00746691
Sgtb	2.11	0.000481841	0.00294469
Rnase4	2.11	8.63e-09	2.03e-07
Amy1a	2.1	8.16e-08	1.54e-06
Trim7	2.1	0.00137344	0.00709835
Shld2	2.1	1.07e-12	5.52e-11
Lamtor4	2.1	1.09e-11	4.61e-10
Bcl6b	2.09	6.51e-08	1.26e-06
Nat8f4	2.09	0.00848814	0.0317683
Slc10a1	2.09	4.9e-05	0.000412407
Spag8	2.09	0.0127938	0.0442297
Pxmp4	2.09	8.17e-09	1.93e-07
Alas1	2.09	2.54e-07	4.23e-06
Slc41a3	2.08	0.012603	0.0436613
Tbc1d24	2.08	5.45e-06	6.2e-05
Itsn2	2.07	2.66e-18	3.19e-16
Saa4	2.07	1.08e-06	1.49e-05
Hyal1	2.07	5.93e-05	0.000486223
Slc25a5	2.07	2.04e-22	4.16e-20
Cxcl11	2.07	3.19e-06	3.91e-05
Scp2	2.07	2.79e-11	1.1e-09
Amd1	2.07	2.49e-08	5.28e-07
Wipf3	2.07	3.14e-05	0.000284976
Sar1b	2.07	1.32e-18	1.66e-16
Larp1b	2.06	2.36e-09	6.27e-08
Dnaja4	2.06	5.39e-05	0.000448368
Pc	2.06	8.22e-09	1.94e-07
Creld2	2.06	3.79e-10	1.2e-08
Sepsecs	2.06	8.33e-12	3.61e-10
Glud1	2.06	8.33e-15	6.19e-13
Rsph14	2.05	0.000327946	0.00212098
Pxdc1	2.05	1.94e-05	0.000188185
Apobec1	2.05	1.72e-07	3e-06
Fdps	2.05	6.25e-19	8.18e-17
Bcl3	2.05	0.000423195	0.00263572
Vps13c	2.05	7.39e-11	2.72e-09
Hsd17b2	2.04	6.14e-07	9.14e-06
Galnt11	2.04	2.26e-12	1.09e-10
Pim2	2.04	0.0132976	0.0455176
Hddc3	2.04	6.01e-08	1.17e-06
Mrpl18	2.04	1.19e-14	8.64e-13
Bbox1	2.04	5.85e-06	6.6e-05
Nnmt	2.04	0.000147794	0.0010705
Slc6a12	2.04	4.76e-08	9.47e-07
Cdon	2.04	1.29e-06	1.75e-05
Irf2bp2	2.03	1.84e-05	0.000180048
Cdk1	2.03	1.01e-06	1.41e-05
Bub1	2.03	2.96e-06	3.66e-05
Slc22a23	2.03	3.68e-06	4.4e-05
Cacng6	2.02	0.00025774	0.00172748
Eif1b	2.02	1.28e-08	2.91e-07
Sgf29	2.02	2.26e-06	2.89e-05
Acyp2	2.02	0.0014713	0.00750597
Mrpl47	2.02	1.79e-06	2.34e-05
Foxa3	2.02	0.000514261	0.00310594
Wfdc21	2.01	0.00326519	0.0145834
Aldh8a1	2.01	2.44e-06	3.1e-05
Hsph1	2.01	1.52e-21	2.74e-19
Timm9	2.01	3.68e-07	5.86e-06
Nags	2.01	8.27e-06	8.94e-05
Mbl1	2.01	1.41e-08	3.16e-07
Ndrg2	2	5.73e-07	8.61e-06
Dnajc3	2	2.61e-09	6.87e-08
Rxfp1	2	0.000340633	0.00219101
Rab30	2	0.000147836	0.0010705
Pqlc1	2	2.4e-07	4.03e-06
Mme	1.99	0.00931123	0.0342124
Esr1	1.99	0.00380191	0.0165421
Rab33a	1.99	0.000470483	0.00288796
Rcl1	1.99	9.35e-08	1.74e-06
Pus10	1.99	1.27e-09	3.58e-08
Dynlt3	1.98	6.92e-08	1.33e-06
Lpgat1	1.98	9.67e-09	2.25e-07
Rnf144b	1.98	1.6e-07	2.81e-06
Parpbp	1.98	0.00197199	0.00956031
Cox11	1.97	6.7e-05	0.000539843
Terf1	1.97	2.96e-06	3.66e-05
Retsat	1.97	3.84e-10	1.21e-08
Abi3bp	1.97	0.00191739	0.00933402
Arl4d	1.97	4.36e-05	0.000373583
Slx1b	1.97	2.06e-06	2.66e-05
Nr1h4	1.97	9.65e-11	3.42e-09
Atp5pd	1.97	9.35e-16	7.93e-14
Uqcrh	1.97	5.51e-12	2.48e-10
Aadat	1.97	2.41e-05	0.000227094
Itgb1bp2	1.97	0.0131064	0.0450662
Plk3	1.97	0.000100163	0.000761064
Cdkn2c	1.96	0.00211229	0.0101219
Mcee	1.96	1.77e-10	5.95e-09
Tex11	1.96	0.00728878	0.0280401
Atp5f1e	1.96	5.47e-07	8.26e-06
Nr1i2	1.96	4.17e-07	6.54e-06
Gcnt2	1.96	9.57e-05	0.000735175
Nek2l1	1.96	0.0080765	0.030511
Fetub	1.96	0.00028592	0.00188725
Spp2	1.95	1.2e-11	5.05e-10
Mtch2	1.95	6.32e-14	4.12e-12
Abhd15	1.95	0.000424166	0.00263962
Isca2	1.95	2.41e-09	6.39e-08
Glmn	1.95	0.000420894	0.00262246
Ptgr2	1.95	4.77e-07	7.34e-06
Derl2	1.95	2.24e-17	2.4e-15
Bckdk	1.94	4.79e-09	1.2e-07
Ighm	1.94	0.011954	0.0419321
Bag5	1.94	0.0104059	0.0374277
Zfp605	1.94	0.00311013	0.0140175
Pigw	1.94	0.00073769	0.00422029
Cip2a	1.94	0.00586701	0.023565
Creb3l4	1.94	0.00489603	0.0203592
Sorbs1	1.94	2.03e-07	3.47e-06
Atp5md	1.94	1.3e-08	2.94e-07
Eipr1	1.94	2.94e-05	0.000269865
Spsb1	1.93	0.00138354	0.0071367
Kbtbd8	1.93	0.000915653	0.00505524
Pin4	1.93	1e-11	4.27e-10
Glo1	1.93	7.87e-14	5e-12
Aqp9	1.93	7.91e-06	8.64e-05
Tmem256	1.93	1.09e-09	3.14e-08
Mlx	1.92	2.35e-10	7.7e-09
Nkiras1	1.92	6.84e-06	7.61e-05
Cyfip2	1.92	0.000736245	0.00421511
Vkorc1	1.92	1.89e-08	4.08e-07
Ppfibp2	1.92	1.12e-07	2.04e-06
Ac1576	1.92	0.0020623	0.0099072
Pdia4	1.92	5.15e-17	5.26e-15
Cers2	1.92	1.19e-06	1.63e-05
Osbpl11	1.92	6.82e-15	5.17e-13
Tkfc	1.92	5.23e-07	7.94e-06
Prex2	1.92	4.36e-07	6.78e-06
Fgfr2	1.91	0.000278796	0.00184729
Ccdc134	1.91	5.02e-05	0.000420973
Ndufs1	1.91	6.38e-11	2.37e-09
Nrbf2	1.91	3.65e-07	5.82e-06
Prg4	1.91	0.0140048	0.0474186
Rarb	1.91	2.61e-07	4.34e-06
Hist1h2ac	1.91	0.00161223	0.00808226
Gramd2b	1.91	2.67e-07	4.41e-06
Epha2	1.91	5.69e-05	0.000469124
Gys2	1.91	2.5e-08	5.28e-07
Mms22l	1.91	0.000823769	0.00463313
Ska2	1.91	8.53e-05	0.000664493
Pgk1	1.91	8.88e-12	3.82e-10
Slc17a2	1.91	2.3e-09	6.13e-08
Hadhb	1.9	6.56e-15	5e-13
Scrn3	1.9	5.4e-13	2.95e-11
Nuf2	1.9	0.00162904	0.00815854
Dot1l	1.9	0.00190112	0.0092607
RGD1306941	1.9	1.46e-12	7.19e-11
Narf	1.9	3.24e-10	1.04e-08
Tmem208	1.89	2.48e-09	6.55e-08
Cpt2	1.89	3.5e-13	1.98e-11
Ckap2l	1.89	0.00461533	0.0194438
Atp5po	1.89	1.25e-12	6.27e-11
Mrpl42	1.89	1.18e-06	1.61e-05
Tsku	1.89	0.000326992	0.00211571
Azgp1	1.89	0.00242411	0.0113464
mrpl11	1.89	1.17e-10	4.07e-09
Ndufs3	1.89	1.21e-16	1.18e-14
Eml5	1.89	0.000193062	0.00135258
RGD1565989	1.89	2.43e-07	4.06e-06
Slc31a1	1.89	4.87e-10	1.49e-08
Plbd1	1.88	4.39e-10	1.35e-08
Atl2	1.88	1.76e-08	3.86e-07
Fmo1	1.88	0.00582719	0.0234481
Aifm2	1.88	3.12e-07	5.08e-06
Phtf2	1.88	8.23e-06	8.92e-05
Slc25a10	1.88	1.01e-05	0.000106038
Mtfp1	1.88	0.0018945	0.00923138
Ppid	1.88	1.84e-14	1.28e-12
Hspa5	1.88	5.05e-20	7.44e-18
Uqcrfs1	1.88	1.06e-11	4.48e-10
Gtf2b	1.88	1.44e-08	3.23e-07
Rab11fip4	1.88	1.01e-08	2.33e-07
Uqcrq	1.88	1.63e-17	1.78e-15
Clec1b	1.87	0.00436436	0.0185719
Fam107b	1.87	3.1e-11	1.21e-09
Slmap	1.87	4.66e-09	1.16e-07
Ephx2	1.87	3.33e-09	8.62e-08
2021-03-06	1.87	2.3e-09	6.13e-08
Sephs2	1.87	1.69e-10	5.72e-09
Gsdmd	1.87	5.08e-06	5.84e-05
Blk	1.87	0.00901725	0.03343
Prox1	1.86	8e-06	8.72e-05
Slc25a13	1.86	1.16e-06	1.6e-05
Prkab1	1.86	4.84e-05	0.000407908
Eprs	1.86	7.15e-21	1.22e-18
Tmem37	1.86	4.72e-07	7.27e-06
Etfdh	1.86	4.53e-08	9.03e-07
Bub1b	1.86	0.0102996	0.0371063
Oxsm	1.86	2.93e-06	3.62e-05
Nsdhl	1.86	2.79e-06	3.48e-05
Rmnd1	1.85	5.06e-11	1.91e-09
Cflar	1.85	2.66e-06	3.34e-05
Dbp	1.85	0.0119713	0.0419736
Rmdn2	1.85	2.69e-06	3.37e-05
Atp5mg	1.85	1.36e-08	3.05e-07
Sf3b6	1.85	0.00052467	0.00315357
Lrrc57	1.85	0.000353437	0.0022648
Ndufb5	1.85	6.04e-12	2.7e-10
Ndufb11	1.85	1.18e-09	3.36e-08
Tspan4	1.85	3.59e-08	7.28e-07
Hp	1.85	0.00087244	0.00485491
Chchd4	1.85	4.11e-06	4.83e-05
Suclg1	1.85	4.75e-13	2.62e-11
Paxx	1.85	0.00324762	0.0145303
Mphosph9	1.85	0.0020426	0.00982799
Fkbp2	1.85	3.49e-05	0.000310761
Gen1	1.84	0.00263189	0.0121189
Akr1c2	1.84	0.00524749	0.0215168
Esm1	1.84	0.0140111	0.047421
Fmc1	1.84	0.00377561	0.0164552
Srp9	1.84	5.68e-10	1.71e-08
Mt-nd5	1.84	0.000358277	0.00229007
Acox2	1.84	0.00155471	0.00784529
Timmdc1	1.84	1.88e-13	1.13e-11
Prdx5	1.84	1.77e-08	3.86e-07
Ca5a	1.83	0.000396784	0.00249456
Fancd2	1.83	0.00115581	0.00615056
Lrpprc	1.83	5.26e-11	1.98e-09
Chpt1	1.83	1.14e-07	2.07e-06
Edem1	1.83	0.000235117	0.00159894
Nanp	1.83	2.29e-06	2.92e-05
Slc4a1	1.83	0.00334777	0.0148914
Ttc36	1.83	1.96e-05	0.000189421
Micos10	1.83	8.59e-08	1.61e-06
Ndufc2	1.83	8e-10	2.36e-08
Cfap70	1.83	0.00774792	0.0295467
Paqr7	1.83	7.98e-06	8.71e-05
Nfyc	1.82	1.16e-09	3.33e-08
Slc25a33	1.82	0.00435621	0.0185423
Ndufb2	1.82	1.46e-09	4.05e-08
Serpind1	1.82	3.88e-06	4.6e-05
Rpa3	1.82	0.00576027	0.0232521
Cped1	1.82	1.44e-15	1.2e-13
Prodh2	1.82	0.00149459	0.00760452
Cyp2r1	1.82	0.00110592	0.00593455
Dock9	1.82	0.000876261	0.00486758
Tpst2	1.82	5.47e-07	8.26e-06
Tcim	1.82	1.39e-09	3.88e-08
Abhd13	1.82	2.73e-07	4.5e-06
Icoslg	1.82	8.68e-07	1.23e-05
Wasl	1.81	2.03e-13	1.21e-11
Hebp1	1.81	1.24e-05	0.000126914
Mtif2	1.81	1.99e-07	3.4e-06
Dbi	1.81	3.13e-05	0.000283832
Asb13	1.81	4.91e-08	9.74e-07
Mrpl34	1.81	2.72e-06	3.41e-05
Idi1	1.81	0.00238051	0.0111764
Dcaf13	1.81	4.42e-10	1.36e-08
G0s2	1.81	1.38e-05	0.000139734
Slc38a4	1.81	8.6e-06	9.24e-05
Cyp27a1	1.81	8.88e-18	1.01e-15
Ldlr	1.81	1.86e-05	0.000181719
Zfp52	1.81	0.000986971	0.00538108
Hif1an	1.8	1.12e-05	0.000116402
Atp5f1d	1.8	6.05e-07	9.03e-06
Mrs2	1.8	1.1e-05	0.000114592
Apoh	1.8	2.2e-07	3.72e-06
Pbk	1.8	0.00152992	0.00774825
Ppcs	1.8	4.8e-06	5.53e-05
Sec61a2	1.8	2.06e-06	2.66e-05
Gk	1.8	6.4e-05	0.000519613
Pik3r1	1.8	1.36e-06	1.83e-05
Dipk2a	1.79	2.6e-15	2.1e-13
Smdt1	1.79	7.03e-09	1.68e-07
Acbd4	1.79	5.54e-05	0.000459412
Haao	1.79	3.32e-05	0.00029797
Cox5b	1.79	2.01e-11	8.21e-10
Slirp	1.79	4.58e-06	5.32e-05
Hmgcs2	1.79	0.000443435	0.00274947
Foxn3	1.79	8.06e-06	8.76e-05
Prkd3	1.79	2.95e-08	6.12e-07
Fermt2	1.79	1.34e-20	2.16e-18
Fam199x	1.79	0.000250776	0.00168523
Jmjd6	1.79	1.97e-05	0.000190758
Igsf5	1.79	1.75e-14	1.23e-12
Iah1	1.79	0.000149963	0.00108181
Vwa8	1.79	1.26e-08	2.87e-07
Paqr3	1.79	0.00883803	0.0328291
Por	1.78	8.38e-08	1.58e-06
Rasgrp2	1.78	0.00239916	0.0112536
Mrpl12	1.78	1.83e-13	1.1e-11
Hhip	1.78	0.00497958	0.0206449
Dnajc7	1.78	5.88e-10	1.77e-08
Tfr2	1.78	8.62e-05	0.000669859
Ube2l6	1.78	7.2e-07	1.05e-05
P2ry2	1.78	8.42e-05	0.000657446
Slco1b2	1.78	0.00081642	0.00460194
Ttc25	1.78	0.000594811	0.00352228
Pam16	1.78	0.00029037	0.0019127
Kyat3	1.78	3.97e-05	0.000346488
Ndufs4	1.78	1.88e-07	3.25e-06
Slc25a20	1.78	1.98e-16	1.83e-14
Mphosph8	1.78	1.69e-07	2.96e-06
Manf	1.77	9.56e-17	9.56e-15
Sectm1b	1.77	0.000782265	0.00443038
Gdf2	1.77	5.09e-09	1.26e-07
Thrb	1.77	0.000167441	0.00118996
Timm13	1.77	3.35e-06	4.08e-05
Taf12	1.77	8.5e-06	9.15e-05
Ect2	1.77	0.00178239	0.0087965
Psmb3	1.77	2.22e-09	5.95e-08
Timm17a	1.77	4.59e-06	5.33e-05
Tmem161b	1.77	2.89e-06	3.58e-05
Pagr1	1.77	0.0106183	0.0380842
Sdc4	1.77	0.000133258	0.000976014
Prdm9	1.77	0.01162	0.0409951
RGD1309808	1.77	0.000127011	0.000934731
Ncapg	1.77	0.000374254	0.00237043
Rarres2	1.77	0.000110871	0.000833164
Ulk1	1.76	0.000770238	0.00437707
Peli2	1.76	0.000493728	0.00300654
Cox8a	1.76	1.29e-09	3.63e-08
Hectd2	1.76	2.04e-05	0.000197179
Mtss1	1.76	0.000303266	0.0019823
Ppfibp1	1.76	2.63e-13	1.54e-11
Tat	1.76	0.00150308	0.00763505
RGD1562747	1.76	3.49e-05	0.000310607
Kif20b	1.76	0.00470672	0.0197164
Psmc6	1.76	1.62e-09	4.44e-08
Cox7b	1.76	5.2e-07	7.91e-06
Ptprd	1.76	0.00137378	0.00709835
Ip6k2	1.76	2.36e-05	0.000223645
Dnajc22	1.75	4.55e-07	7.06e-06
Itpa	1.75	2.25e-09	6.02e-08
Uqcrc2	1.75	4.85e-08	9.63e-07
Cs	1.75	4.05e-16	3.69e-14
Smg9	1.75	0.00479659	0.0200327
Decr2	1.75	8.05e-08	1.53e-06
Srp14	1.75	6.89e-08	1.33e-06
Hba-a2	1.75	8.55e-05	0.000665288
RGD1307947	1.75	1.76e-05	0.000173016
Gja4	1.75	0.0140073	0.0474186
Col4a4	1.75	1.58e-05	0.000156843
Cdc37l1	1.75	3.42e-08	6.98e-07
Plcb1	1.75	4.2e-05	0.000361667
Apoc3	1.75	0.00185145	0.00905621
Bmp10	1.75	0.0025435	0.0117863
Timm8a1	1.75	0.00142614	0.00730236
B3gat3	1.75	2.02e-11	8.23e-10
Ndufb8	1.74	3.55e-08	7.22e-07
Slc43a3	1.74	0.0107117	0.0383294
Rnf215	1.74	2.69e-07	4.44e-06
Alg11	1.74	5.46e-10	1.65e-08
Mlycd	1.74	2.77e-05	0.000256501
Mttp	1.74	4.01e-15	3.13e-13
Tdg	1.74	1.54e-09	4.25e-08
Coq3	1.74	1.44e-08	3.22e-07
Acbd6	1.74	0.000146453	0.00106199
Mrpl48	1.74	3.43e-07	5.52e-06
Npc1	1.74	0.000115423	0.000858523
Per1	1.74	0.00200811	0.00969247
Ndufa5	1.74	9.6e-05	0.000737559
Ifit3	1.74	0.00179373	0.00883877
Adamts1	1.73	1.05e-05	0.000109327
Pmvk	1.73	8.88e-07	1.26e-05
Gnmt	1.73	0.00887012	0.0329164
Isoc2b	1.73	1.4e-06	1.87e-05
Nt5dc1	1.73	7.51e-12	3.3e-10
Zfr	1.73	3.21e-11	1.24e-09
Slc25a44	1.73	2.51e-06	3.17e-05
Habp2	1.73	8.21e-05	0.000644139
Ppp1r15b	1.73	1.14e-08	2.62e-07
7SK	1.73	6.31e-08	1.23e-06
Zfp36	1.73	0.00211326	0.0101234
Mrps14	1.73	1.64e-05	0.00016253
Nfkbia	1.73	1.73e-07	3e-06
Ndufa7	1.73	9.46e-07	1.33e-05
Med4	1.73	4.13e-05	0.000357311
Agl	1.73	4.75e-05	0.000401752
Eif4e	1.73	3.22e-06	3.93e-05
Osbpl9	1.72	4.02e-07	6.33e-06
Pik3cb	1.72	1.7e-09	4.68e-08
Pygl	1.72	0.000165019	0.00117602
Ndufa8	1.72	2.82e-12	1.32e-10
Rb1cc1	1.72	9.9e-09	2.3e-07
Igf2bp3	1.72	0.00346772	0.0153359
Chchd1	1.72	3.29e-05	0.000296213
Ndufa6	1.72	8.51e-09	2e-07
Homer1	1.72	7.67e-09	1.83e-07
Cdca3	1.72	0.00682724	0.0266006
Rbm48	1.72	0.00087433	0.00485862
Atp5pf	1.72	0.00175706	0.00868888
Pak2	1.72	0.000424674	0.0026417
Endog	1.71	0.00196031	0.00952178
Ndufa13	1.71	9.53e-09	2.22e-07
Slc25a26	1.71	0.0141459	0.0477194
Irak3	1.71	0.00140158	0.00720309
Apoa5	1.71	0.00123945	0.0065119
Chrac1	1.71	0.000666839	0.00386842
Tpcn2	1.71	0.000656651	0.00381945
Ambra1	1.71	0.000981184	0.00535525
Myo1b	1.71	8.12e-06	8.82e-05
Ccdc126	1.71	0.0105968	0.0380339
Scfd2	1.71	1.01e-06	1.41e-05
Clk4	1.71	4.2e-09	1.05e-07
Setdb2	1.71	0.000497109	0.00302232
Rps4x	1.71	3.11e-05	0.000282541
Srr	1.71	5.92e-06	6.66e-05
Glrx5	1.7	8.42e-07	1.2e-05
Ttc39b	1.7	0.000153388	0.00110392
Psmc5	1.7	7.18e-10	2.14e-08
Plcxd2	1.7	9.84e-05	0.000752213
Fbxo8	1.7	3.26e-08	6.7e-07
Atp5pb	1.7	8.24e-11	2.99e-09
Ttc33	1.7	5.73e-06	6.48e-05
Uqcr11	1.7	5.26e-07	7.97e-06
RT1-T24-3	1.7	0.0123492	0.0430031
Naprt	1.7	0.00113491	0.00606248
Vps25	1.7	2.47e-08	5.24e-07
Ces2i	1.7	4.08e-07	6.41e-06
Adora2a	1.7	0.012174	0.0425769
Usp1	1.7	3.43e-07	5.52e-06
St7l	1.7	0.000397575	0.00249851
RGD1565784	1.7	4.77e-05	0.000403726
Igfbp4	1.7	2.59e-06	3.25e-05
Thg1l	1.7	0.000916055	0.00505563
Mospd3	1.7	0.00132421	0.00688399
Adgrl4	1.7	4.7e-05	0.000398537
Rdh13	1.7	2.07e-06	2.67e-05
Hagh	1.7	3.21e-06	3.92e-05
Cyp51	1.69	7.29e-07	1.06e-05
Mindy3	1.69	4.98e-10	1.52e-08
Slc25a42	1.69	0.00831344	0.0312443
Zfp7	1.69	0.0049469	0.0205317
Otulin	1.69	3.83e-10	1.21e-08
Epm2aip1	1.69	1.62e-08	3.58e-07
Mphosph10	1.69	8.23e-07	1.18e-05
Stambpl1	1.69	0.00119868	0.00633027
Il1rap	1.69	3.02e-05	0.000275798
Ssbp1	1.69	0.000449151	0.00277508
Tob2	1.69	0.00676176	0.0264309
Malt1	1.69	4.08e-08	8.19e-07
Top2a	1.68	0.0072121	0.027794
Emc2	1.68	1.91e-05	0.000185854
Txn2	1.68	4.26e-05	0.000365771
Asgr2	1.68	5.97e-06	6.71e-05
Kin	1.68	0.000813052	0.00458464
Hirip3	1.68	0.000352454	0.00225945
Cyp2u1	1.68	0.00834202	0.0313133
Mrpl54	1.68	1.47e-06	1.97e-05
Hccs	1.68	4.45e-07	6.9e-06
Rfk	1.68	1.3e-08	2.94e-07
Rrp15	1.68	7.45e-05	0.000589908
Mis12	1.68	0.0141491	0.0477194
Lims2	1.68	8.11e-07	1.16e-05
Ufd1	1.68	1.08e-09	3.12e-08
Mrps9	1.68	1.31e-07	2.34e-06
Ttr	1.67	0.00263633	0.0121357
Tmem141	1.67	0.00379468	0.0165242
Mpdz	1.67	0.000114445	0.000853648
Igtp	1.67	1.61e-09	4.43e-08
Cks1b	1.67	8.55e-06	9.19e-05
Tnfsf13	1.67	0.0039544	0.0170933
Pla2g15	1.66	0.000304251	0.00198789
Uqcr10	1.66	0.00204581	0.00984034
Rapgef4	1.66	5.73e-08	1.12e-06
Slc10a7	1.66	2.43e-05	0.000228661
Stim2	1.66	1e-06	1.4e-05
Blm	1.66	0.000275858	0.00183128
Dhfr	1.66	5.45e-06	6.2e-05
Atp6v0b	1.66	9.5e-07	1.34e-05
Srp54a	1.66	1.7e-08	3.74e-07
Vegfb	1.66	0.00787008	0.0298934
Echdc1	1.66	9.7e-05	0.000744026
Atp1b1	1.66	4e-06	4.73e-05
Uqcc1	1.66	2.19e-07	3.71e-06
Nudt12	1.66	2.05e-06	2.65e-05
Pcbd1	1.66	9.45e-08	1.75e-06
Lgals9	1.66	1.68e-14	1.2e-12
Itpr1	1.66	0.000375805	0.00237927
Gprin3	1.66	1.9e-05	0.00018469
Ifrd1	1.66	5.67e-07	8.54e-06
Rxrb	1.66	0.00217912	0.0103611
Agpat5	1.66	6.55e-06	7.31e-05
Cecr2	1.65	0.00178221	0.0087965
Rps19bp1	1.65	3.61e-08	7.31e-07
Nudt19	1.65	5.09e-06	5.84e-05
Pmm2	1.65	3.71e-10	1.18e-08
Gabpb2	1.65	3.11e-05	0.000282599
Tatdn2	1.65	2.21e-05	0.00021112
Mrpl35	1.65	2.92e-05	0.000268551
Pola1	1.65	3.85e-05	0.000337672
Cplane2	1.65	0.00528603	0.0216371
C2cd2l	1.65	0.0013943	0.00717046
Tra2b	1.65	2.27e-11	9.13e-10
Hmg1l1	1.65	6.94e-05	0.000556164
Desi1	1.65	3.17e-08	6.55e-07
Rilp	1.65	0.00494352	0.0205232
Txndc12	1.65	9.86e-06	0.000103883
Ndufa9	1.65	1.82e-08	3.95e-07
C5	1.65	0.000494862	0.00301105
Lyrm7	1.64	0.0132513	0.0454318
As3mt	1.64	0.000135448	0.000990161
Pex13	1.64	3.6e-07	5.74e-06
Preb	1.64	3.01e-11	1.18e-09
Plekha1	1.64	3.62e-05	0.000320219
Rcc1l	1.64	4.74e-06	5.46e-05
H3f3a	1.64	5.76e-09	1.41e-07
Psmd7	1.64	6.55e-16	5.73e-14
Slc27a2	1.64	5.49e-07	8.28e-06
Tmem126a	1.64	8.04e-06	8.75e-05
Vps29	1.64	4.04e-07	6.34e-06
B3galnt2	1.64	0.00150615	0.00764557
Arnt	1.64	0.00340121	0.0151028
Adi1	1.64	7.62e-07	1.1e-05
Ccdc18	1.64	4.48e-05	0.000381664
Ccdc186	1.63	9.26e-09	2.16e-07
Morc4	1.63	8.22e-05	0.000644275
Gjb1	1.63	2.59e-06	3.25e-05
Adal	1.63	0.0129047	0.0444925
Abcc6	1.63	0.00925062	0.0340724
Ddit3	1.63	0.00269599	0.0123805
Zfp949	1.63	0.000535541	0.00320424
Coro6	1.63	0.0129728	0.0446769
Stat5a	1.63	0.000598103	0.00353666
Cisd1	1.63	3.42e-05	0.000305667
Lin7c	1.63	1.52e-06	2.01e-05
Hs3st3b1	1.63	0.000418979	0.00261265
Scarna10	1.63	0.00616837	0.0245501
Rnaseh1	1.63	9.47e-05	0.000728275
Rrp8	1.63	0.000655895	0.0038165
Dpm1	1.63	1.04e-06	1.44e-05
Chd3	1.63	5.58e-05	0.000461491
Mrps21	1.63	4.71e-07	7.26e-06
Cpeb2	1.62	0.0012889	0.00672554
Eif4g2	1.62	2.71e-10	8.79e-09
Tmem9b	1.62	5.03e-06	5.79e-05
Lamp2	1.62	7.37e-10	2.19e-08
Lrig2	1.62	7.42e-07	1.08e-05
Fbl	1.62	0.00108954	0.00586101
Acly	1.62	0.00622596	0.0247343
C1galt1c1	1.62	3.05e-05	0.000278539
Dnajb11	1.62	3.86e-14	2.58e-12
Immp1l	1.62	0.0039521	0.0170882
Mrpl46	1.62	1.2e-05	0.000123036
Mkks	1.61	9.28e-05	0.000715089
Khk	1.61	1.45e-05	0.000146214
Abcg3l1	1.61	4.79e-05	0.000404691
Washc3	1.61	6.69e-05	0.000538891
Psenen	1.61	6.28e-06	7.03e-05
Cd1d1	1.61	3.58e-05	0.000317412
Ero1b	1.61	1.11e-06	1.52e-05
Atp6v1h	1.61	7.4e-08	1.42e-06
Dnajc25	1.61	1.78e-06	2.34e-05
Ccdc47	1.61	1.79e-07	3.11e-06
Armt1	1.61	0.00251646	0.0116964
ST7	1.61	3.98e-06	4.71e-05
Fahd1	1.61	0.00212435	0.0101543
Atp5f1b	1.61	4.02e-09	1.01e-07
Trappc13	1.61	8.18e-07	1.17e-05
F13b	1.61	0.000307382	0.00200492
Ergic2	1.61	9.96e-05	0.000759388
Htra1	1.61	0.000160781	0.00115063
Rwdd2b	1.61	3.36e-05	0.000300815
Stag1	1.61	1.51e-06	2.01e-05
Apoc1	1.61	0.0144942	0.0486583
Ikbkg	1.61	0.000908046	0.00501756
Rdh16	1.6	0.00357972	0.0157765
Micos13	1.6	2.61e-07	4.34e-06
Smc6	1.6	3.12e-08	6.45e-07
Mcts1	1.6	6.19e-05	0.000503609
Foxo1	1.6	0.00544954	0.0221919
Thoc1	1.6	0.000176259	0.00124569
Mrps33	1.6	2.2e-06	2.82e-05
Palm2	1.6	0.00987385	0.0358252
Psma6	1.6	6.69e-07	9.87e-06
Fbp1	1.6	6.25e-05	0.000507452
Apoa1	1.6	9.18e-15	6.76e-13
Lcat	1.6	0.000771548	0.00437963
Idh3a	1.6	6.18e-09	1.5e-07
Vps54	1.6	4.02e-05	0.000349512
Ss18l2	1.59	0.000147348	0.00106798
Timm23	1.59	1.74e-14	1.23e-12
Msmo1	1.59	0.00621618	0.0247018
Psma4	1.59	6.34e-06	7.08e-05
Pigm	1.59	2.86e-06	3.56e-05
Rbm8a	1.59	0.00641543	0.0253554
Bloc1s1	1.59	4.68e-07	7.24e-06
Ppp1r14a	1.59	0.00248156	0.0115623
Nit2	1.59	0.000225572	0.00154569
Kdm7a	1.59	4.64e-09	1.16e-07
Usp16	1.59	3.73e-06	4.46e-05
Aldob	1.59	1.35e-06	1.82e-05
Ppp2r2d	1.59	6.16e-07	9.16e-06
Guk1	1.59	1.44e-06	1.92e-05
N4bp2l1	1.59	0.00482481	0.0201176
Abat	1.59	0.00304777	0.0137893
Mdh2	1.59	3.8e-07	6.03e-06
Fkbp5	1.59	1.18e-05	0.00012125
Lrp2	1.59	0.00483004	0.0201284
Baz1a	1.58	1.85e-07	3.2e-06
Mapk6	1.58	2.84e-08	5.93e-07
Psmc1	1.58	7e-09	1.68e-07
Mtrf1	1.58	0.000217145	0.00149531
Klf15	1.58	0.00313786	0.0141259
Mitd1	1.58	0.000885772	0.00491197
Wdr44	1.58	7.71e-06	8.46e-05
Zrsr1	1.58	4.4e-05	0.000376085
Sik2	1.58	5.17e-07	7.87e-06
Synj2	1.58	7.07e-05	0.0005652
Stat2	1.58	2.63e-07	4.36e-06
Rmdn1	1.58	0.0003549	0.00227323
Taf11	1.58	0.00053392	0.00319913
Hsd17b13	1.58	0.00314894	0.0141633
Nxt1	1.58	0.00900628	0.0333974
Aco2	1.58	1.6e-05	0.000159163
Casp8	1.58	0.000222672	0.00152856
Rbm41	1.58	8.25e-06	8.93e-05
Cpq	1.58	0.00522502	0.0214592
Idh3b	1.58	1.14e-09	3.27e-08
Prelid3b	1.58	0.000194041	0.00135882
Cebpg	1.58	1.9e-11	7.8e-10
Peg3	1.58	0.00136648	0.0070749
Tomm20	1.58	1.27e-05	0.000130537
Abcb11	1.57	0.00135379	0.00701635
C8g	1.57	0.00457728	0.0193063
Mgat2	1.57	1.56e-09	4.31e-08
Ang2	1.57	0.0123946	0.0431123
Ddhd2	1.57	1.11e-06	1.53e-05
Proser2	1.57	0.00243671	0.0113949
Rtp4	1.57	4.43e-05	0.000378633
Exosc9	1.57	0.000248574	0.00167337
Ahsa2	1.57	5.45e-06	6.2e-05
Rab9a	1.57	3.36e-05	0.000300815
Elovl1	1.57	0.000246908	0.00166506
Sec23a	1.57	3.36e-09	8.67e-08
Ints6	1.57	2.36e-05	0.00022383
Ptdss2	1.57	0.000333287	0.00215099
Hoga1	1.57	1.39e-05	0.000140993
Fra10ac1	1.56	0.0109935	0.0391961
Bet1	1.56	6.78e-05	0.000545418
Cndp2	1.56	5.21e-05	0.000435338
Naif1	1.56	0.00754814	0.0288927
Aars	1.56	6.49e-08	1.26e-06
Sgpl1	1.56	3.26e-05	0.000293908
Rab1a	1.56	3.49e-13	1.98e-11
Atxn3	1.56	1.03e-06	1.43e-05
Hnf4a	1.56	1.47e-05	0.000147326
2021-03-02	1.56	2.77e-10	8.96e-09
Ndufv3	1.56	0.00029018	0.00191227
Tmem38b	1.56	6.14e-09	1.5e-07
Ndufa2	1.56	0.00549443	0.0223321
Adgrf5	1.56	8.19e-06	8.89e-05
Ppm1k	1.56	0.000241764	0.00163833
Lrp3	1.56	0.00196869	0.00954734
Use1	1.56	0.00103777	0.00562004
Abca9	1.56	0.00141618	0.00726834
Lmbrd2	1.56	3.31e-06	4.03e-05
Leo1	1.56	1.49e-06	1.99e-05
Prpsap1	1.55	0.000229314	0.00156573
Spag7	1.55	0.000125319	0.000924056
RGD1563941	1.55	0.00417572	0.0179184
RGD1306746	1.55	0.00195311	0.00949282
Tmem106b	1.55	9.26e-05	0.000714216
Eif4ebp3	1.55	0.00582004	0.0234255
Birc6	1.55	3.61e-10	1.15e-08
Glyat	1.55	0.000474492	0.0029079
Clec4g	1.55	0.0118044	0.041512
Erbin	1.55	1.21e-12	6.13e-11
Adarb1	1.55	0.000221526	0.00152274
Ngdn	1.55	0.00208296	0.00999702
Fmo3	1.55	0.0015808	0.00794288
Trmt10c	1.55	6.48e-07	9.57e-06
Mrps28	1.55	9.87e-05	0.000754323
Rexo4	1.55	9.86e-12	4.22e-10
Gmfg	1.55	0.000149051	0.00107675
Svip	1.55	0.00489747	0.0203596
Srp19	1.55	0.0135742	0.046249
Snrnp35	1.55	0.00862547	0.0321722
Clec2g	1.55	9.89e-07	1.38e-05
Ppat	1.55	1.02e-05	0.000107004
Nid2	1.55	0.01246	0.0432926
Ahsa1	1.55	6.38e-13	3.42e-11
Bccip	1.55	3.95e-05	0.000345676
Pecr	1.55	3.85e-06	4.58e-05
Gpatch11	1.55	3.85e-06	4.58e-05
Inpp5b	1.54	0.000213397	0.00147281
Fam214a	1.54	0.000187323	0.00131538
Bmf	1.54	0.000347796	0.00223333
Fah	1.54	1.52e-05	0.000152046
Rars2	1.54	7.93e-05	0.000623715
Msrb1	1.54	7.15e-07	1.04e-05
Mt-atp6	1.54	0.0136621	0.0464761
Usp15	1.54	8.32e-06	8.98e-05
Cideb	1.54	0.000246236	0.00166128
Msl3	1.54	1.7e-07	2.97e-06
Cyp39a1	1.54	6.42e-05	0.000521099
Rtraf	1.54	0.000184007	0.00129566
Azin1	1.54	7e-08	1.34e-06
Pdrg1	1.54	0.00281629	0.0128661
Canx	1.54	1.01e-10	3.57e-09
Nceh1	1.54	0.00617584	0.024567
Fggy	1.54	0.00571803	0.0231182
Ubl4a	1.54	1.45e-05	0.000145798
Nusap1	1.54	0.0141968	0.0477968
Yars	1.54	7.7e-06	8.46e-05
Ddx47	1.54	2.53e-06	3.2e-05
Urod	1.54	3.03e-07	4.95e-06
Siva1	1.54	0.008129	0.030679
Arl6ip6	1.54	0.00281663	0.0128661
Tpx2	1.54	0.000262094	0.0017513
RGD1559600	1.53	0.00446381	0.0189215
Sqle	1.53	0.00477869	0.0199851
Sdhb	1.53	8.78e-10	2.57e-08
Ssna1	1.53	0.000766034	0.00435965
Ube2g2	1.53	0.00123333	0.00648644
Dnajb6	1.53	3.97e-10	1.24e-08
Tapt1	1.53	0.000152122	0.00109635
Ube2b	1.53	1.44e-05	0.000144755
Cox6b1	1.53	2.59e-05	0.000241808
Pptc7	1.53	0.000472788	0.00289978
Nck1	1.53	0.000387988	0.0024473
Cdkn2aip	1.53	2.38e-05	0.000225089
Serhl2	1.53	0.000356036	0.00227765
Ndufaf5	1.53	0.00107582	0.00579942
Grb14	1.53	3.54e-09	9.06e-08
Slc39a8	1.53	0.000504992	0.00306053
Psmd6	1.53	9.38e-06	9.98e-05
Crebrf	1.53	5.73e-05	0.000471551
Bnip1	1.53	0.00650391	0.0256654
Atp2a2	1.52	9.66e-06	0.000102248
Ufsp2	1.52	8.79e-06	9.42e-05
Scyl1	1.52	0.006336	0.0250868
Ppp4r2	1.52	8.6e-11	3.12e-09
Fgd4	1.52	0.000122967	0.000908902
Dhps	1.52	0.00184522	0.00904555
Cebpb	1.52	0.000362926	0.002314
Ifit2	1.52	5.41e-05	0.000449491
Dcxr	1.52	0.00128126	0.00669023
Stxbp4	1.52	0.00698808	0.0271149
Paf1	1.52	0.00183971	0.00903049
Fbxo33	1.52	0.00125566	0.00658574
Nup35	1.52	0.000162439	0.00116033
Usp25	1.52	7.1e-05	0.000566882
Psmc2	1.52	2.86e-07	4.69e-06
Gemin6	1.52	0.00163636	0.00818714
Drg1	1.52	2.84e-07	4.67e-06
Rab29	1.52	0.000209434	0.00145004
S100pbp	1.52	0.00201147	0.00970561
Pla2g12b	1.52	4.18e-07	6.55e-06
Glrx	1.52	0.00184981	0.00905621
Rpl23	1.52	0.000136671	0.000998058
Gemin2	1.52	0.0119363	0.0418891
U2af1	1.52	0.000477433	0.00292359
Irf3	1.52	0.00103973	0.00562859
Nfyb	1.52	0.00158024	0.00794267
Apcs	1.52	0.00829097	0.0311675
Tbca	1.52	1.19e-06	1.62e-05
Sdhc	1.52	3.03e-08	6.27e-07
Sel1l	1.52	0.00213903	0.0102085
Gatd3a	1.52	4.33e-07	6.74e-06
Dhx15	1.52	1.33e-07	2.39e-06
Rif1	1.51	5.51e-06	6.25e-05
Ccar1	1.51	2.01e-07	3.43e-06
Dmac1	1.51	0.0123741	0.0430568
Hivep2	1.51	0.00414912	0.0178293
Dram2	1.51	8.33e-05	0.000651893
Pth1r	1.51	0.00513891	0.0212021
Phospho2	1.51	9.27e-05	0.000714836
Nme3	1.51	0.00864423	0.0322343
Sod2	1.51	8.42e-08	1.58e-06
Adck5	1.51	1.74e-06	2.29e-05
Psmc3	1.51	0.000203905	0.00141688
Chuk	1.51	9.72e-07	1.36e-05
Nipal1	1.51	0.00671639	0.0263006
Cdc26	1.51	0.00182592	0.00897431
Ier2	1.51	0.000460561	0.00283272
Atpaf1	1.51	4.73e-07	7.28e-06
Hint1	1.51	7.51e-06	8.28e-05
Zbtb11	1.51	3.04e-06	3.74e-05
Rrm1	1.51	0.000819299	0.00461647
Urad	1.51	0.00116298	0.00618432
Ceacam1	1.51	0.0052455	0.0215168
Kif22	1.51	0.0106138	0.038077
Atp5mc3	1.51	0.000373646	0.00236811
Rabggtb	1.51	4.18e-06	4.9e-05
Mul1	1.51	0.00658475	0.025891
Sdf2	1.5	0.000361349	0.00230778
Bcl2l2	1.5	3.11e-05	0.000282541
Rpf1	1.5	3.62e-05	0.000320219
Ccdc84	1.5	0.0111804	0.0397188
Nsmaf	1.5	3.38e-07	5.44e-06
Smndc1	1.5	0.000143087	0.00104203
Gja1	1.5	0.00609754	0.024306
Zbtb6	1.5	0.00708634	0.0274336
RGD1305807	1.5	5.82e-05	0.000478139
Tns1	1.5	0.00257289	0.0118973
Ccl9	1.5	0.000604291	0.00356774
Kbtbd3	1.5	0.000675341	0.00391012
Ndufc1	1.5	0.00632837	0.0250761
Slc35b1	1.5	9.73e-08	1.8e-06
Mrpl57	1.5	0.000144792	0.00105294
Slc30a6	1.5	0.00136424	0.0070657
Pxk	1.5	0.00175763	0.00868888
Fn1	1.5	0.00378878	0.0165032
Lysmd3	1.5	1.54e-05	0.000153623
Tti2	1.5	0.00321058	0.0143983
Psmb7	1.5	2.92e-07	4.79e-06
St3gal6	1.5	0.00025763	0.00172748
Brwd1	1.5	3.16e-05	0.000286229
Foxred1	1.5	0.000774341	0.00439386
Rbfa	1.5	0.00124817	0.00654873
Pdk1	1.5	0.00237495	0.0111538
Acad11	1.5	2.93e-08	6.08e-07
Rnf7	1.5	0.000223455	0.00153325
Mrpl22	1.5	4.83e-05	0.000407209
Lyar	1.5	0.00604437	0.0241444
Tssc4	1.5	3.45e-06	4.16e-05
Tnfrsf1b	1.5	0.00764082	0.0291891
Nat10	1.5	0.00216607	0.0103199
Clk3	1.5	8.09e-06	8.79e-05
Itga1	1.5	3.2e-05	0.000289312
Tmem69	1.5	0.00116337	0.00618432
Vps8	-1.5	0.000580012	0.00344155
Mafg	-1.5	4.52e-05	0.0003854
Adipor1	-1.5	7.15e-07	1.04e-05
Vps72	-1.5	0.00603505	0.0241144
Cyb5r1	-1.5	0.00727872	0.0280155
Arpc1b	-1.5	0.000112858	0.000843545
Dzip3	-1.5	0.00511841	0.021129
Elp1	-1.5	0.00110198	0.00591964
Inpp5e	-1.5	0.00770954	0.0294296
Cgnl1	-1.5	8.31e-07	1.19e-05
Invs	-1.5	0.00330248	0.0147327
Nedd4	-1.5	2.51e-05	0.000235559
Acad8	-1.5	0.00409733	0.0176365
Rapgef1	-1.5	3.22e-07	5.21e-06
Vim	-1.5	0.00211522	0.0101265
Hdac3	-1.5	1.97e-05	0.000190815
Prkab2	-1.5	0.0117385	0.0413181
Zfp958	-1.51	0.0121066	0.04238
Dhx32	-1.51	3.14e-05	0.000284976
Xk	-1.51	2.87e-05	0.000263862
Repin1	-1.51	0.0042974	0.0183565
Ppm1f	-1.51	5.58e-07	8.4e-06
Pld1	-1.51	0.000449046	0.00277508
Cep162	-1.51	0.000117717	0.000873889
Hgs	-1.51	1.27e-06	1.73e-05
Adamts9	-1.51	0.00127562	0.00666991
Zfp532	-1.51	7.06e-05	0.0005652
Lrrk1	-1.51	0.000949778	0.00521544
Hspbp1	-1.51	0.00105696	0.00570379
Pex26	-1.51	0.0085133	0.0318236
Plekhh1	-1.51	0.0134845	0.0459944
Foxk1	-1.51	0.00236131	0.0110999
Sp4	-1.51	0.0136106	0.0463316
Fnbp1l	-1.51	0.000765015	0.00435671
Litaf	-1.51	5.08e-08	1.01e-06
Senp2	-1.51	5.28e-05	0.00044019
Cd59	-1.51	0.000150521	0.00108532
Ift88	-1.51	0.0025619	0.0118599
Arhgap17	-1.52	0.000263918	0.00175811
Ttc5	-1.52	0.00198229	0.00959809
Ifngr2	-1.52	0.0102681	0.037015
Aph1b	-1.52	0.000355491	0.00227596
Dapk3	-1.52	0.00420112	0.0180073
Coq8b	-1.52	0.00230328	0.0108738
Plekho2	-1.52	0.001715	0.00852214
Sash1	-1.52	5.79e-09	1.42e-07
Large1	-1.52	0.00602175	0.0240854
Trim34	-1.52	0.000835933	0.00468778
Mms19	-1.52	0.00798979	0.0302431
Fat4	-1.52	0.0018563	0.00907218
Tmem184b	-1.52	0.000118531	0.000879082
St5	-1.52	0.000100105	0.000761064
Actb	-1.52	3.7e-05	0.000326246
RGD1561149	-1.52	0.000649232	0.00378348
Csf1r	-1.52	0.00324557	0.0145254
Selenop	-1.52	8.27e-10	2.43e-08
Sbf2	-1.52	4e-11	1.53e-09
Myl12a	-1.52	0.0065494	0.0257872
Six4	-1.52	0.0092536	0.0340752
Tbcd	-1.52	7.52e-07	1.09e-05
Pls3	-1.52	0.00160999	0.00807631
Fech	-1.52	8.77e-08	1.64e-06
Gramd4	-1.52	1.29e-05	0.000132011
Dmgdh	-1.52	0.000221631	0.00152278
Psme1	-1.52	0.00357798	0.0157734
Tanc1	-1.53	4.62e-06	5.37e-05
Slc9a8	-1.53	0.00141786	0.00727213
RGD1304694	-1.53	1.65e-06	2.19e-05
Pde4b	-1.53	0.00299872	0.0135874
Aplp2	-1.53	2.65e-11	1.05e-09
Cotl1	-1.53	0.0111686	0.0396954
Rps27l	-1.53	0.00171963	0.00853958
Igf2r	-1.53	0.000381784	0.00241313
Spi1	-1.53	0.00583513	0.0234677
Cyyr1	-1.53	0.0113487	0.0401769
Klhl12	-1.53	0.00146125	0.00746219
Cpped1	-1.53	3.97e-05	0.000346778
Cr1l	-1.53	0.000168497	0.00119636
Eef1g	-1.53	1.53e-08	3.4e-07
Rad51d	-1.53	2.8e-05	0.000258901
Smad3	-1.53	0.000517141	0.00311566
Rhog	-1.53	0.00508696	0.0210161
Git1	-1.53	2.46e-06	3.12e-05
Cmtm7	-1.53	0.0123605	0.0430329
Med16	-1.54	0.000295493	0.00193977
Pik3c2b	-1.54	0.000243316	0.00164593
Qpctl	-1.54	0.00197608	0.00957407
Mxi1	-1.54	7.25e-05	0.000577615
Ppp1r21	-1.54	0.000644909	0.00376115
Clip1	-1.54	5.55e-05	0.000459775
Dchs1	-1.54	0.00234035	0.0110115
Inpp5d	-1.54	0.00559488	0.0226741
Il10rb	-1.54	0.00772498	0.0294665
Parp3	-1.54	3.21e-05	0.000289987
Cdk19	-1.54	0.000624284	0.00366318
Nek7	-1.54	0.00070503	0.00405465
Zfyve21	-1.54	4.47e-05	0.000381562
Tmem248	-1.54	1.69e-08	3.73e-07
Arhgef10l	-1.54	0.00295103	0.0133951
Thoc5	-1.54	0.00102932	0.00558413
Lin37	-1.54	0.00180744	0.00889492
Ahdc1	-1.54	0.00876101	0.0325905
Mtap	-1.54	2.27e-05	0.000215789
Kctd2	-1.54	0.00172878	0.00857983
Coq8a	-1.54	0.00018041	0.00127326
Map7	-1.55	3.57e-07	5.71e-06
Mylip	-1.55	0.00184576	0.00904555
Mbtps1	-1.55	4.02e-10	1.25e-08
Ess2	-1.55	0.00233193	0.010982
Dsp	-1.55	4.17e-05	0.000360079
Prune1	-1.55	1.34e-06	1.81e-05
Ttc7a	-1.55	2.89e-08	6.01e-07
Dll1	-1.55	0.0120411	0.0421795
Slc39a6	-1.55	0.00751281	0.028783
Pelp1	-1.55	3.65e-05	0.000322904
Tmem123	-1.55	0.000248555	0.00167337
Itgal	-1.55	0.0141254	0.047671
Kdm4a	-1.55	6.54e-08	1.27e-06
Nme7	-1.55	0.00569486	0.0230366
Prkcz	-1.55	0.00167702	0.0083578
Telo2	-1.55	0.0012606	0.00660264
Abhd12	-1.55	0.000753322	0.00430098
Brd8	-1.55	0.000222603	0.00152856
Stx7	-1.56	0.00107891	0.00581057
Calm2	-1.56	4.2e-05	0.000361667
Trrap	-1.56	3.11e-13	1.79e-11
Exd2	-1.56	0.00212804	0.0101656
Ipo4	-1.56	1.5e-05	0.000149949
Cox15	-1.56	0.000238476	0.00161891
Hmgcr	-1.56	0.0126857	0.0438856
Tmem94	-1.56	0.000907936	0.00501756
Ift80	-1.56	0.0069836	0.0271044
Zfp394	-1.56	0.00226071	0.0107025
Plxna1	-1.56	0.00051591	0.00311085
Pitrm1	-1.56	3.95e-06	4.68e-05
Wdsub1	-1.56	0.00160731	0.00806815
Impa2	-1.56	0.011615	0.0409869
Limch1	-1.56	0.00482146	0.0201091
Prex1	-1.57	0.00197475	0.00957065
Pwwp3a	-1.57	0.0030747	0.0138906
Polr3g	-1.57	0.0121044	0.04238
Zmym1	-1.57	1.17e-05	0.000120402
Triobp	-1.57	5.41e-05	0.000449491
Dok2	-1.57	0.00919538	0.0339179
Wipi1	-1.57	0.00308042	0.0139082
Rnf31	-1.57	0.000630223	0.00369379
Iqsec1	-1.57	1.92e-05	0.000186233
Micu2	-1.57	3.95e-05	0.000345676
Wdr35	-1.57	0.0115206	0.04071
Asap1	-1.57	3.15e-07	5.12e-06
Atp7b	-1.57	3.09e-05	0.000281463
Pea15	-1.57	0.00423038	0.0181124
Tp53	-1.57	0.000685349	0.00396311
Cyb5r3	-1.57	1.01e-06	1.41e-05
Serpinb8	-1.57	0.000862213	0.00481224
Jam3	-1.58	0.000739633	0.00422983
Gaa	-1.58	9.15e-06	9.78e-05
Bhmt2	-1.58	2.96e-05	0.000271469
Brd2	-1.58	0.0031939	0.0143277
Fnbp1	-1.58	0.00011693	0.000868465
Tspan13	-1.58	0.0134046	0.0458013
Rnf38	-1.58	0.000995949	0.00542231
Zfp219	-1.58	0.00179504	0.00883954
Rap2c	-1.58	0.0024038	0.0112719
Syde1	-1.58	0.0132218	0.0453711
Piezo1	-1.58	0.00474186	0.0198474
Katnb1	-1.58	0.0100195	0.0363191
Ctnna1	-1.58	0.000111813	0.000837779
Tchp	-1.58	0.000515935	0.00311085
Fam53b	-1.59	0.00136815	0.00708062
Ankrd42	-1.59	0.00139184	0.00716266
Pitpnm1	-1.59	0.00414349	0.0178151
Stk40	-1.59	0.000872711	0.00485491
Zyx	-1.59	1.61e-05	0.000159447
Laptm5	-1.59	0.0102655	0.037015
Hsd11b1	-1.59	6.5e-06	7.25e-05
Slc4a7	-1.59	0.00145864	0.00745131
Cdh2	-1.59	3e-05	0.000274392
Uaca	-1.59	3.96e-05	0.00034647
Plekho1	-1.59	0.00555769	0.0225592
Ghr	-1.59	0.000558681	0.00332667
Fes	-1.59	0.00210367	0.0100869
Ggh	-1.59	0.00221553	0.0105082
Mid1ip1	-1.59	3.2e-06	3.91e-05
Loxl4	-1.59	0.000292047	0.00192292
Hltf	-1.59	0.000949106	0.00521544
Rps18	-1.59	0.00276878	0.0126692
Ets2	-1.6	0.00448398	0.0189964
Ift52	-1.6	0.000324232	0.00210229
Nphp3	-1.6	0.00668271	0.0261943
Nudt14	-1.6	0.00153314	0.00775466
Mdm1	-1.6	0.000928951	0.00511759
Foxp1	-1.6	0.000275072	0.00182686
Rhbdf2	-1.6	0.0128608	0.0444012
Zbtb22	-1.6	0.000636468	0.00372327
Nav1	-1.6	0.00174069	0.00862459
Dctn1	-1.6	1.6e-05	0.000158753
Pogk	-1.6	0.0005039	0.00305512
Zdhhc20	-1.6	0.00435316	0.0185376
Sec22b	-1.6	0.00119266	0.00631373
Ralb	-1.6	0.000747157	0.00426808
Map4k4	-1.6	0.00215132	0.0102608
Tceal8	-1.6	0.00236298	0.0111043
RT1-A2	-1.6	3.06e-05	0.000279207
Kif1b	-1.6	7.34e-05	0.000584141
Pfn1	-1.6	3.92e-07	6.18e-06
Txndc16	-1.6	0.0148431	0.049666
Pi4ka	-1.6	1.45e-12	7.18e-11
Ankh	-1.6	7.17e-06	7.95e-05
RT1-CE7	-1.6	5.26e-05	0.000438883
Fbxl19	-1.6	0.00653404	0.0257445
Itgav	-1.61	9.28e-08	1.73e-06
Mta1	-1.61	4.5e-05	0.000383809
Arhgef6	-1.61	0.00579645	0.0233551
Aldh5a1	-1.61	2.7e-05	0.000251279
Itgb5	-1.61	6.31e-07	9.36e-06
Flii	-1.61	3.07e-11	1.2e-09
Rbpms2	-1.61	0.0001183	0.000877793
Gpn2	-1.61	0.000368966	0.00234643
Gba	-1.61	1.2e-05	0.000123377
Tmx3	-1.61	0.00246065	0.0114788
Spag1	-1.61	0.00344991	0.0152836
Nthl1	-1.61	0.000233376	0.00158781
Zfyve1	-1.61	1.32e-05	0.000134347
Klhl23	-1.61	0.00196696	0.00954712
Hmgn1	-1.61	1.22e-07	2.21e-06
Rin3	-1.61	1.06e-05	0.000110935
Mcph1	-1.61	0.00714274	0.0275898
Oma1	-1.61	3.25e-05	0.000292912
Camk2g	-1.61	0.0019674	0.00954712
Xbp1	-1.61	4.64e-06	5.38e-05
Tnip1	-1.61	1.04e-07	1.92e-06
Atp23	-1.61	0.0119054	0.0417999
Cd68	-1.61	0.000746272	0.00426461
Sptlc2	-1.61	0.000873433	0.00485716
Ehf	-1.62	0.0123477	0.0430031
Myo5a	-1.62	0.00131548	0.0068479
Tmem104	-1.62	0.000276639	0.00183487
Fbn1	-1.62	0.00630917	0.0250234
Glb1	-1.62	1.46e-07	2.59e-06
Entpd1	-1.62	0.00394287	0.0170587
Clic4	-1.62	4.79e-05	0.000404775
Akap12	-1.62	2.66e-05	0.000248203
Herc3	-1.62	0.000111384	0.00083579
Mbp	-1.62	6.37e-05	0.000517391
C2	-1.62	1.9e-09	5.14e-08
Fam210b	-1.62	0.00479066	0.0200165
Limk2	-1.62	0.00126725	0.00663065
Tradd	-1.62	0.00343354	0.0152199
Agrn	-1.62	0.000323306	0.00209718
Nol6	-1.62	0.00807893	0.0305126
Prrc2b	-1.62	0.000824901	0.00463595
Sowahc	-1.62	0.000226117	0.00154805
Anxa4	-1.62	0.00423669	0.018134
Heatr5a	-1.62	6.65e-05	0.00053698
Vwa5a	-1.62	0.0067838	0.0264833
Pycr2	-1.62	0.0137095	0.0466167
Sparc	-1.62	2.32e-07	3.91e-06
Ago1	-1.63	0.000601736	0.00355539
Lzts3	-1.63	0.0140695	0.0475449
Tbl1x	-1.63	3.43e-10	1.1e-08
Nipal2	-1.63	0.0117263	0.0412943
Ddx59	-1.63	0.00902781	0.0334567
Rpa1	-1.63	6.83e-09	1.64e-07
Ccdc80	-1.63	3.44e-06	4.15e-05
Enoph1	-1.63	6.08e-05	0.000495848
Gldc	-1.63	0.00465665	0.0195656
Aspscr1	-1.63	5.87e-05	0.00048217
Hmcn1	-1.63	0.00680641	0.0265377
Spata2	-1.63	0.00190439	0.00927367
Myo1c	-1.63	2.58e-05	0.000241595
Gcat	-1.63	0.00160925	0.00807525
Bahd1	-1.63	5.12e-05	0.000428795
Vbp1	-1.63	0.00183692	0.00902209
Slc35a2	-1.63	0.00316884	0.0142319
Pdlim1	-1.64	0.000453913	0.00280197
Anapc5	-1.64	1.07e-08	2.46e-07
Lamp1	-1.64	2.16e-11	8.71e-10
Kif1c	-1.64	8.25e-12	3.61e-10
Aqp1	-1.64	0.000594059	0.00351954
St13	-1.64	0.000132431	0.000970424
Ap1s1	-1.64	2.1e-06	2.71e-05
Cat	-1.64	4.86e-05	0.000409194
Gnl1	-1.64	0.000306866	0.00200241
Unc119b	-1.64	2.54e-06	3.21e-05
Hscb	-1.64	0.0032631	0.0145825
Plce1	-1.64	1.76e-05	0.000173016
Thnsl2	-1.64	4.37e-06	5.11e-05
Srd5a3	-1.64	0.00882451	0.0327929
Zfand3	-1.64	1.61e-08	3.56e-07
Pafah2	-1.64	0.00533412	0.0218253
Alpk1	-1.64	0.000109552	0.000824058
Atp11a	-1.64	1.15e-09	3.3e-08
Spn	-1.64	0.00596816	0.0238837
Fbxo46	-1.64	0.00797807	0.0302062
Neo1	-1.65	1.31e-07	2.34e-06
Zkscan7	-1.65	0.000627487	0.00368057
Erich1	-1.65	0.00129784	0.00676988
Dbnl	-1.65	2.06e-06	2.66e-05
Tia1	-1.65	0.00494938	0.0205364
Slc27a1	-1.65	0.00195884	0.00951765
Arhgap18	-1.65	0.00416822	0.0178964
Mfsd1	-1.65	1.57e-05	0.000156149
Niban2	-1.65	4.01e-05	0.000348954
Chmp4bl1	-1.65	0.00025921	0.0017343
Ldah	-1.65	5.8e-07	8.72e-06
Gyg1	-1.65	0.000116092	0.000863085
Axl	-1.65	0.00142594	0.00730236
Sin3b	-1.65	0.000533127	0.00319563
Pip4k2b	-1.65	1.64e-05	0.000162776
Slc9a3r1	-1.65	7.06e-07	1.03e-05
Abcg1	-1.66	0.00254284	0.0117863
Rabif	-1.66	0.000446035	0.00276224
Tapbp	-1.66	9.9e-05	0.000754853
Ano10	-1.66	2.1e-06	2.7e-05
Rps20	-1.66	0.001813	0.00891941
Psmb9	-1.66	2.09e-05	0.000200648
Plgrkt	-1.66	0.0106942	0.0382757
Slc16a4	-1.66	1.25e-06	1.7e-05
Cask	-1.66	8.39e-07	1.19e-05
Tdrd3	-1.66	9.8e-05	0.000750392
Bcl9	-1.66	0.00606181	0.0241951
Fam89b	-1.66	0.00419827	0.0180001
Pxdn	-1.66	9.9e-05	0.000754853
Inhbc	-1.66	0.013198	0.0452998
Tarsl2	-1.66	0.000335775	0.00216613
Vezt	-1.66	0.00369365	0.0161716
Hook2	-1.66	0.000126747	0.000933232
Madd	-1.66	8.64e-06	9.26e-05
Tp53i11	-1.66	0.0109954	0.0391961
Slc44a2	-1.66	0.000693015	0.00399666
Hs2st1	-1.66	8.16e-11	2.98e-09
Col3a1	-1.66	0.00273282	0.0125234
Pde6d	-1.66	0.0020203	0.00974211
Oga	-1.67	0.000107786	0.000811574
Mtmr9	-1.67	3.13e-09	8.14e-08
Btbd3	-1.67	0.00247227	0.0115244
Stoml1	-1.67	0.00815208	0.030751
Ptpn23	-1.67	0.000393599	0.00247759
Akap17b	-1.67	0.00114943	0.00612512
Rap1gap2	-1.67	0.000488293	0.00297818
Igfbp7	-1.67	1.81e-05	0.000177341
Riok3	-1.67	0.000241957	0.00163891
Lpp	-1.67	4.42e-06	5.16e-05
Sap130	-1.67	4.79e-07	7.36e-06
Col14a1	-1.67	0.000545012	0.00325287
Abhd17b	-1.67	5.96e-06	6.71e-05
Rnf219	-1.67	0.000782512	0.00443038
Thra	-1.67	0.000368344	0.00234464
Tmem237	-1.67	0.00661683	0.0259971
Lrrc75b	-1.67	0.00153082	0.00775026
Slc1a4	-1.67	0.0021664	0.0103199
Rdh5	-1.67	0.00210003	0.0100726
Tomm34	-1.67	0.00150956	0.00766035
Kxd1	-1.67	4.24e-05	0.000364531
RGD1560108	-1.67	0.0131366	0.0451336
Ptgfrn	-1.68	1.31e-05	0.000133554
Bhmt	-1.68	0.0117531	0.0413504
Fbxl4	-1.68	0.000344226	0.00221151
Ick	-1.68	1.45e-07	2.58e-06
Nubpl	-1.68	0.00441541	0.018737
Tgfa	-1.68	4.17e-06	4.89e-05
Unc93b1	-1.68	0.000384725	0.00242972
Amdhd2	-1.68	0.0105328	0.0378308
Rab31	-1.68	0.00297904	0.0135102
Zfp275	-1.68	0.00596593	0.0238837
Lrsam1	-1.68	0.00171309	0.00852093
Snrpd2	-1.68	0.000259399	0.0017348
Map9	-1.68	0.000169513	0.00120245
Plekhm3	-1.68	6.63e-05	0.000535766
Map4k2	-1.68	3.72e-05	0.000328154
Coro1a	-1.68	0.00139672	0.00718052
Thada	-1.68	0.000262929	0.00175479
Cttn	-1.68	0.000315587	0.00205186
Gstm4	-1.69	0.00175132	0.00866604
Tbc1d14	-1.69	0.000436708	0.00270886
Sh3d19	-1.69	0.00102349	0.00556148
Tmem147	-1.69	0.00035078	0.00224966
Zfp174	-1.69	0.0147188	0.0493163
C3	-1.69	1.71e-05	0.000168504
Cmya5	-1.69	0.011066	0.0393857
Col4a2	-1.69	4.63e-05	0.000393446
Cers5	-1.69	0.00674913	0.026395
Top3a	-1.69	0.00165402	0.00825662
Hsd17b11	-1.69	3.46e-05	0.000308235
Acad9	-1.69	5.42e-06	6.17e-05
Timp2	-1.69	0.000202106	0.00140693
Aimp2	-1.69	0.00391498	0.0169564
Zfp687	-1.69	0.000122962	0.000908902
Krt18	-1.69	0.000908173	0.00501756
Ppef2	-1.69	0.000457331	0.00281852
Fut10	-1.69	0.00651699	0.0257032
Wdr6	-1.69	3.24e-07	5.23e-06
Socs6	-1.69	2.59e-06	3.25e-05
Zwint	-1.7	0.0034305	0.0152152
Reps1	-1.7	0.000161255	0.00115349
Cabin1	-1.7	2.76e-08	5.79e-07
Fzd6	-1.7	0.00196805	0.00954727
Lamb2	-1.7	0.00289434	0.0131768
Cmtm6	-1.7	2.05e-11	8.33e-10
Klhl8	-1.7	0.000762428	0.0043472
Aktip	-1.7	1.78e-05	0.00017449
C1r	-1.7	8.48e-06	9.13e-05
Sri	-1.7	0.00788628	0.0299401
Il17rc	-1.7	6.47e-05	0.000524101
Fam219b	-1.7	0.000324658	0.00210327
Pnrc1	-1.7	8.37e-07	1.19e-05
2021-09-04	-1.7	0.0123341	0.04297
Gatad2a	-1.7	1.37e-07	2.45e-06
Cep78	-1.7	0.0045595	0.0192377
Gnb1	-1.7	5.7e-11	2.14e-09
Stard8	-1.7	0.0140619	0.04753
Ppp2cb	-1.7	9.38e-06	9.98e-05
Spats2	-1.7	0.000196466	0.00137392
Ccdc61	-1.71	0.014343	0.0482246
Reep4	-1.71	4.68e-06	5.41e-05
Slc2a1	-1.71	0.00326269	0.0145825
Emp2	-1.71	0.00865225	0.0322564
Klc2	-1.71	0.00118573	0.00628353
Cd22	-1.71	0.00338673	0.0150472
Clip2	-1.71	0.00164638	0.00822652
Parp16	-1.71	0.000373621	0.00236811
Rad52	-1.71	0.00728592	0.0280361
Zfp51	-1.71	0.00832005	0.0312614
Id3	-1.71	0.000332249	0.00214609
Tubb2a	-1.71	0.00118987	0.00630112
Parp6	-1.71	0.000520908	0.00313343
Itm2c	-1.71	2.36e-06	3.01e-05
Slc40a1	-1.72	0.000947639	0.0052093
Hist1h1c	-1.72	1.01e-05	0.000106038
Osbpl3	-1.72	0.00821898	0.0309433
Ywhah	-1.72	3.5e-05	0.000310879
Tbc1d25	-1.72	0.00377559	0.0164552
Sesn2	-1.72	0.00049928	0.00303431
Nuak1	-1.72	0.00127976	0.00668471
Aebp1	-1.72	0.00329093	0.0146855
Slc50a1	-1.72	1.77e-08	3.87e-07
Ctps2	-1.72	0.00455931	0.0192377
Usp29	-1.72	0.0109974	0.0391961
Tspan6	-1.72	0.000257325	0.0017262
Mycbp2	-1.72	3.43e-06	4.15e-05
Ccng1	-1.72	9.97e-06	0.000104826
Cep170b	-1.72	2.52e-05	0.000235906
Tctn1	-1.73	0.000494775	0.00301105
RT1-CE1	-1.73	0.00374583	0.0163626
Myl12b	-1.73	0.00112443	0.00601911
Cbx4	-1.73	0.000718332	0.00412186
Tspan9	-1.73	1.33e-06	1.79e-05
Zfp462	-1.73	0.00155829	0.00786076
Btbd2	-1.73	3.46e-07	5.54e-06
Pard6b	-1.73	0.000921214	0.00508044
Slc38a10	-1.73	2.74e-13	1.59e-11
Ttc3	-1.73	2.62e-05	0.000244536
Cds2	-1.73	9.59e-11	3.41e-09
Mgst2	-1.73	0.00052775	0.00316836
Mad2l1bp	-1.73	0.00198127	0.00959619
Aldh4a1	-1.73	1.57e-07	2.77e-06
Klhl5	-1.73	9.98e-05	0.000759634
Pacs2	-1.74	8.23e-09	1.94e-07
Rai1	-1.74	0.000114489	0.000853648
Mgat4b	-1.74	0.00768832	0.0293633
Bdh2	-1.74	0.00955029	0.0349326
Pltp	-1.74	0.000224121	0.00153713
Map3k21	-1.74	0.00097964	0.00534873
Ypel5	-1.74	3.64e-05	0.000321488
Ralbp1	-1.74	7.25e-12	3.21e-10
Fcgr1a	-1.74	0.00923133	0.0340096
Phf20	-1.74	2.49e-06	3.15e-05
Cnn2	-1.74	0.00922988	0.0340096
Veph1	-1.74	0.000240281	0.00162972
Rasa3	-1.74	0.00069312	0.00399666
Arfgap3	-1.74	3.93e-05	0.000344327
Zbtb4	-1.74	9.11e-05	0.000703987
Crtc3	-1.74	0.000244628	0.00165252
Plec	-1.74	6.79e-07	9.98e-06
Zdhhc12	-1.74	0.00121893	0.00641749
Gtpbp2	-1.74	0.000967729	0.0053026
Cnnm4	-1.75	4.17e-06	4.89e-05
Reep3	-1.75	7.88e-16	6.82e-14
Golga7	-1.75	1.06e-10	3.71e-09
Bbx	-1.75	2.1e-07	3.57e-06
Slc3a2	-1.75	0.000985019	0.00537427
Tpm1	-1.75	0.000499929	0.00303585
Cops7a	-1.75	1.09e-12	5.56e-11
Svil	-1.75	2.6e-08	5.49e-07
Gse1	-1.75	3.27e-05	0.000294192
Zbp1	-1.75	0.00187657	0.00915567
Tmem56	-1.75	6.93e-05	0.000555813
Hsdl1	-1.75	0.0031271	0.0140837
MGC105567	-1.75	0.00118911	0.00629926
Il21r	-1.75	0.00358675	0.0158004
Eif4ebp1	-1.76	0.00463156	0.0194923
Mbd2	-1.76	5.29e-09	1.3e-07
Hipk2	-1.76	9.23e-11	3.31e-09
Wdr1	-1.76	7.92e-06	8.66e-05
Pkp3	-1.76	0.0145146	0.0487159
Ldlrad3	-1.76	0.00171434	0.00852162
Prdx6	-1.76	1.01e-08	2.33e-07
Pir	-1.76	0.00157472	0.00792275
Ednrb	-1.76	0.0122407	0.0427616
Naxe	-1.76	1.18e-09	3.36e-08
Afg3l2	-1.76	8.34e-07	1.19e-05
Znhit2	-1.76	0.00652001	0.0257032
Clcf1	-1.76	0.00680628	0.0265377
Prkce	-1.76	0.00156097	0.00787168
Angptl8	-1.76	0.00151263	0.00766828
Mmp2	-1.77	0.0108299	0.038671
Srgap2	-1.77	2.46e-10	8.04e-09
RT1-Db1	-1.77	0.00638841	0.0252747
Zfp523	-1.77	4.92e-05	0.000413193
Cnp	-1.77	0.00184311	0.00903928
Lztfl1	-1.77	0.00248621	0.0115804
Noa1	-1.77	3.16e-05	0.000286214
Adamts2	-1.77	0.00676936	0.0264471
Apobr	-1.77	0.0131972	0.0452998
Spg7	-1.77	1.44e-09	4.02e-08
Rnf152	-1.77	4.02e-07	6.32e-06
Anapc2	-1.77	2.14e-07	3.62e-06
Gabbr1	-1.77	0.000390704	0.00246342
Wdr19	-1.77	0.00119596	0.00632464
Rab40b	-1.77	0.0036824	0.0161408
Crtc1	-1.77	0.00929024	0.0341609
Pdp1	-1.77	0.00618201	0.0245804
Tmem109	-1.77	0.000482844	0.00294846
Phtf1	-1.77	2.74e-09	7.2e-08
Oasl	-1.77	0.00255837	0.0118481
Col4a1	-1.78	8.37e-06	9.03e-05
Glb1l	-1.78	9.71e-06	0.000102594
Lrmp	-1.78	0.00627267	0.0249005
Zfp346	-1.78	0.000338681	0.00217937
Tagln2	-1.78	0.00350734	0.0155022
Gbp4	-1.78	0.00917823	0.0338955
Wbp1	-1.78	0.00143198	0.00732546
Zdhhc3	-1.79	3.47e-05	0.000309029
Tprn	-1.79	0.00585472	0.0235403
Ptn	-1.79	0.00345425	0.0152984
Scamp2	-1.79	6.92e-09	1.66e-07
Tprg1	-1.79	0.00201956	0.00974159
Tpd52	-1.79	0.000474269	0.0029077
Sdsl	-1.79	1.85e-05	0.000180528
Marveld2	-1.79	6.22e-05	0.000505743
Armc7	-1.79	0.00525162	0.021528
Zfp395	-1.8	6.9e-05	0.000554157
Ube2o	-1.8	8.64e-06	9.26e-05
Abca2	-1.8	6.8e-07	9.99e-06
Dnal1	-1.8	0.00292796	0.0133101
Adprh	-1.8	0.00164573	0.00822595
Stk36	-1.8	0.000862161	0.00481224
Gprc5c	-1.8	1.83e-05	0.000179141
Acmsd	-1.8	0.00982451	0.0356715
Kifc3	-1.8	2.26e-06	2.89e-05
Fam171a1	-1.8	0.00516079	0.0212581
Ccng2	-1.8	1.74e-07	3.02e-06
Onecut2	-1.8	0.0013736	0.00709835
Nipal3	-1.8	0.0037299	0.0163023
Ckb	-1.8	0.000939053	0.00516766
Jun	-1.8	0.000445148	0.00275898
Man2a2	-1.81	1.47e-05	0.000147326
Lnx2	-1.81	5.08e-07	7.78e-06
Map3k9	-1.81	0.00268046	0.0123203
Alg9	-1.81	0.000101964	0.00077215
Rcan3	-1.81	0.00472277	0.0197729
Amer1	-1.81	2.75e-05	0.000254905
Dtx4	-1.81	5.59e-05	0.000461922
Atp13a2	-1.81	0.000571235	0.00339483
Pam	-1.81	9.48e-06	0.000100855
Irs1	-1.81	2.63e-07	4.36e-06
Shtn1	-1.81	7.08e-05	0.000565525
Nefh	-1.81	0.00173114	0.00858382
Cxadr	-1.81	4.05e-06	4.77e-05
Nenf	-1.81	0.000158229	0.00113438
Pip4p2	-1.82	0.000204407	0.00141973
Megf8	-1.82	1.3e-05	0.000132476
Csmd1	-1.82	0.000823509	0.00463313
Mcam	-1.82	0.0023597	0.0110958
Cplane1	-1.82	0.0105322	0.0378308
Icam1	-1.82	5.17e-06	5.92e-05
Pigv	-1.82	0.000425941	0.00264852
Prr3	-1.82	3.36e-06	4.08e-05
Nin	-1.82	0.0146202	0.0490276
Pla2g4b	-1.82	0.00121731	0.00641319
Rgs19	-1.82	0.00818172	0.03084
Zfp36l1	-1.82	4.14e-09	1.04e-07
Osgin1	-1.82	0.00196439	0.00953857
Sumf1	-1.82	5.2e-09	1.28e-07
Plscr4	-1.83	0.00123381	0.0064867
Ppp2r3a	-1.83	5.5e-06	6.25e-05
Ly6e	-1.83	0.000965816	0.00529591
Sfxn1	-1.83	9.3e-18	1.06e-15
Ucp2	-1.83	0.0011404	0.00608758
C2cd2	-1.83	1.14e-10	3.98e-09
Grk5	-1.83	2.76e-06	3.45e-05
Tpgs2	-1.83	0.000535595	0.00320424
Lrat	-1.83	6.18e-06	6.93e-05
Fxyd6	-1.83	0.0116085	0.0409735
Chchd6	-1.83	0.00596052	0.0238756
Vwf	-1.83	0.00905439	0.0335433
Olfml3	-1.83	0.013234	0.0453928
Ipo5	-1.83	2.32e-05	0.000220319
Cfap410	-1.83	1.18e-07	2.14e-06
Ppdpf	-1.83	8.34e-12	3.61e-10
Zc3h12c	-1.83	4.25e-07	6.63e-06
Ddah1	-1.84	2.76e-13	1.6e-11
Nfkbie	-1.84	0.00440139	0.0186978
Rap2a	-1.84	0.00018261	0.00128642
RT1-CE10	-1.84	2.32e-07	3.91e-06
Slc36a4	-1.84	0.00186894	0.00912336
Pdzrn3	-1.84	3.8e-05	0.000333838
Trim45	-1.84	0.00212518	0.0101551
Mboat1	-1.84	0.00228567	0.0108007
Ggt1	-1.84	0.0140285	0.0474483
RGD1305464	-1.84	0.000659924	0.00383267
Ralgps1	-1.84	0.000371048	0.00235695
Pgap2	-1.84	4.18e-08	8.37e-07
Twsg1	-1.84	7.44e-06	8.21e-05
Fam49a	-1.84	0.000481711	0.00294469
Col12a1	-1.84	0.00295455	0.0134031
Dhrs11	-1.84	0.00186227	0.0090975
Arhgef40	-1.85	3.7e-07	5.89e-06
Phactr2	-1.85	0.000403129	0.00252822
Tecpr1	-1.85	0.000458284	0.00282212
Rbm46	-1.85	0.00155419	0.00784525
RGD1359158	-1.85	1.05e-05	0.000109935
Tc2n	-1.85	0.00029461	0.00193563
Vsir	-1.85	0.00107742	0.00580604
Smyd5	-1.85	0.00359167	0.0158078
Jpt1	-1.85	0.000520009	0.00313048
Mettl7a	-1.86	1.97e-11	8.08e-10
Ift122	-1.86	4.28e-05	0.000367392
Pomgnt1	-1.86	3.46e-08	7.04e-07
Anxa3	-1.86	0.00452666	0.0191296
Zdhhc7	-1.86	3.83e-06	4.57e-05
Tbc1d32	-1.86	3.54e-05	0.000314008
Ctc1	-1.86	1.73e-09	4.73e-08
Gnas	-1.87	3.38e-22	6.63e-20
Arsg	-1.87	0.012582	0.0436156
Dctd	-1.87	0.00747175	0.0286504
Erich5	-1.87	0.00264918	0.0121875
Epb41	-1.87	2.64e-08	5.55e-07
Ehd2	-1.87	0.0125794	0.0436156
Nrp2	-1.87	6.09e-06	6.83e-05
Dram1	-1.87	0.00514836	0.021224
Fabp5	-1.87	0.00260152	0.0120079
Pigp	-1.87	3.87e-08	7.81e-07
Tmprss13	-1.87	0.0129104	0.0445021
Layn	-1.87	0.00330973	0.0147565
Fbxw8	-1.87	1.61e-08	3.56e-07
Cyp4b1	-1.88	0.00586678	0.023565
Arhgef5	-1.88	2.63e-08	5.54e-07
Arhgap39	-1.88	2.25e-05	0.000213947
Map4k3	-1.88	3.71e-19	4.94e-17
Arhgap8	-1.88	6.65e-05	0.00053698
Nav2	-1.88	0.000127486	0.000937776
Kank2	-1.88	2.97e-08	6.16e-07
Zscan20	-1.88	1.29e-05	0.000131642
Nrg1	-1.88	3.99e-05	0.000347438
Ap1g2	-1.88	2.38e-07	4.01e-06
Sft2d2	-1.88	1.33e-10	4.59e-09
Plvap	-1.88	0.000163267	0.00116516
Usp20	-1.88	0.0138339	0.046955
Polm	-1.89	0.00916925	0.0338854
Ngf	-1.89	0.00680889	0.0265406
Hdac7	-1.89	1.71e-05	0.000168504
Mapk7	-1.89	0.00500766	0.0207332
Ptpre	-1.89	0.000906332	0.00501281
Babam2	-1.89	1.07e-06	1.48e-05
Reln	-1.89	0.000192746	0.00135099
Lpcat2	-1.89	0.0138664	0.0470194
Zdhhc8	-1.89	0.000663141	0.00384843
Cers6	-1.89	4.83e-05	0.000407209
Nr1d1	-1.9	0.00518847	0.0213377
Ids	-1.9	5.5e-06	6.25e-05
B3gntl1	-1.9	0.000719499	0.00412701
Zfp503	-1.9	0.00262305	0.0120891
RGD1562310	-1.91	0.000210494	0.00145606
Bgn	-1.91	4.07e-08	8.16e-07
Ido2	-1.91	0.000566446	0.00337029
Map2k6	-1.91	1.95e-05	0.00018916
Ikbip	-1.91	0.000210332	0.0014556
Zfp710	-1.91	8.05e-06	8.76e-05
Cfl1	-1.91	3.9e-07	6.17e-06
Prrg2	-1.91	0.00397592	0.0171766
Unc13b	-1.91	9.78e-05	0.000749655
Ace2	-1.91	0.00236659	0.0111179
Bcl2l11	-1.92	1.92e-05	0.000186233
Fut4	-1.92	0.00215907	0.0102946
Calhm2	-1.92	0.0123758	0.0430568
Ralgps2	-1.92	7.61e-06	8.37e-05
Adgrg5	-1.92	0.014085	0.0475764
R3hdm4	-1.92	1.05e-06	1.46e-05
Nek6	-1.92	2e-07	3.41e-06
Kctd10	-1.92	1.22e-12	6.15e-11
Clasp1	-1.92	9.98e-05	0.000759634
Arhgap26	-1.92	8.82e-07	1.25e-05
Mapk3	-1.93	1.32e-10	4.57e-09
Prkca	-1.93	5.93e-07	8.89e-06
Dynll2	-1.93	6.43e-20	9.28e-18
Niban1	-1.93	0.00460725	0.019422
Atp2b4	-1.93	0.000199157	0.00139019
Mfhas1	-1.93	1.1e-07	2.02e-06
Alkbh7	-1.93	0.00325314	0.0145508
Crocc	-1.93	0.00254093	0.0117863
Nfe2l2	-1.93	1.23e-06	1.68e-05
Sdk2	-1.94	0.00133956	0.0069567
Ncam1	-1.94	0.00986617	0.0358058
Tep1	-1.94	5.86e-11	2.19e-09
S100a16	-1.94	0.000332168	0.00214609
Lman2l	-1.94	9.92e-09	2.3e-07
Ccdc34	-1.94	0.000638789	0.00373114
Tcn2	-1.94	7.45e-08	1.42e-06
Abca5	-1.94	9.66e-06	0.000102248
Prelp	-1.94	4.08e-06	4.8e-05
Filip1l	-1.94	4.28e-05	0.000367543
Echdc3	-1.94	3.46e-13	1.97e-11
Trim47	-1.94	0.00802649	0.0303605
Epn2	-1.94	0.00124762	0.00654805
Akap7	-1.94	0.0128587	0.0444012
Gorab	-1.95	0.00366469	0.0160997
Mpzl2	-1.95	0.00558347	0.0226399
Lmna	-1.95	1.97e-07	3.38e-06
Rftn1	-1.95	0.0074131	0.0284398
Lgals3bp	-1.95	5.05e-05	0.000423002
Atp2b2	-1.95	0.00585845	0.0235491
Myo5b	-1.95	4.25e-07	6.63e-06
Clic1	-1.95	0.000832958	0.00467452
Dpcd	-1.95	5.57e-05	0.000460764
Cavin1	-1.95	4.68e-06	5.41e-05
Eepd1	-1.95	0.000148163	0.00107186
Arhgef19	-1.96	6.6e-05	0.000533517
[truncated: 905 more rows]
